# Supplementary material for: Single neuron responses underlying face recognition in the human midfusiform face-selective cortex
Source: Nat Commun. 2023 Sep 13;14:5661. doi: 10.1038/s41467-023-41323-5 (PMC10499913; doi:10.1038/s41467-023-41323-5)
Supplement: Supplementary file 3 — Source Data [file 41467_2023_41323_MOESM3_ESM.xlsx]

## Sheet: Figure1
Electrode location (Talairach coordinates (x; y; z))	37.2; -40.9; -14.6
Peak of the face-selective activation (Talairach coordinates (x; y; z))	37.9; -45.4; -11.4

## Sheet: Figure2
Fig. 2A
Familiar Faces (average)	13.4802	13.4584	13.4261	13.385	13.3369	13.2842	13.2292	13.1743	13.1219	13.074	13.0319	12.997	12.9697	12.9501	12.9379	12.9322	12.932	12.936	12.9427	12.951	12.9594	12.9671	12.9732	12.9774	12.9796	12.9799	12.9789	12.9774	12.9762	12.9764	12.979	12.9848	12.9948	13.0095	13.0294	13.0545	13.0849	13.1201	13.1597	13.2027	13.2484	13.2958	13.3436	13.3909	13.4365	13.4792	13.5181	13.5522	13.5806
Unknown Faces (average)	10.8509	10.7711	10.6982	10.6332	10.5774	10.5319	10.4978	10.4761	10.4676	10.4726	10.4912	10.5232	10.5676	10.6233	10.6888	10.762	10.8408	10.9226	11.0051	11.0858	11.1624	11.2325	11.2945	11.3468	11.3883	11.418	11.4358	11.4416	11.4356	11.4185	11.391	11.3542	11.3092	11.2571	11.199	11.1363	11.0698	11.0008	10.9299	10.8579	10.7855	10.7129	10.6406	10.5686	10.497	10.4255	10.3541	10.2826	10.2107
Familiar Places (average)	11.126	10.9689	10.8243	10.6928	10.5742	10.4687	10.3758	10.295	10.2259	10.1677	10.1199	10.0819	10.053	10.0329	10.021	10.0171	10.0208	10.0319	10.0502	10.0753	10.107	10.1448	10.1883	10.2368	10.2895	10.3457	10.4043	10.4646	10.5254	10.586	10.6455	10.7032	10.7589	10.8123	10.8634	10.9126	10.9605	11.0078	11.0554	11.1044	11.1558	11.2106	11.2695	11.3332	11.4021	11.4761	11.5551	11.6383	11.7248
Unknown Places (average)	12.7397	12.7592	12.7777	12.796	12.8146	12.8347	12.8571	12.8828	12.9127	12.9476	12.9881	13.0346	13.0874	13.1465	13.2116	13.2822	13.3575	13.4365	13.5182	13.6011	13.6838	13.765	13.843	13.9163	13.9835	14.043	14.0933	14.1332	14.1614	14.1765	14.1775	14.1634	14.1333	14.0864	14.0223	13.9405	13.8411	13.7242	13.5906	13.4412	13.2772	13.1004	12.9127	12.7166	12.5145	12.3091	12.1034	11.9001	11.7018
x-axis	-101	-100	-99	-98	-97	-96	-95	-94	-93	-92	-91	-90	-89	-88	-87	-86	-85	-84	-83	-82	-81	-80	-79	-78	-77	-76	-75	-74	-73	-72	-71	-70	-69	-68	-67	-66	-65	-64	-63	-62	-61	-60	-59	-58	-57	-56	-55	-54	-53
Fig. 2B
Familiar Faces (average)	4.41995	4.47207	4.52845	4.58833	4.65093	4.71541	4.78092	4.84663	4.91171	4.97538	5.03691	5.09561	5.15088	5.20217	5.24902	5.29106	5.32798	5.35955	5.38561	5.40605	5.42076	5.42967	5.43267	5.42964	5.42039	5.40466	5.38215	5.3525	5.31529	5.27011	5.21657	5.15434	5.0832	5.00309	4.91414	4.81672	4.71144	4.59919	4.48114	4.35871	4.23355	4.10753	3.98264	3.86099	3.74472	3.63592	3.53659	3.44858	3.3735
Unknown Faces (average)	6.25039	6.22805	6.20547	6.18205	6.1573	6.13082	6.10229	6.07152	6.03839	6.00289	5.96509	5.92513	5.88323	5.83965	5.7947	5.74874	5.70212	5.65521	5.60833	5.56178	5.51579	5.47049	5.42592	5.38201	5.3386	5.2954	5.25207	5.2082	5.16341	5.11735	5.06976	5.02056	4.96983	4.91791	4.86539	4.81313	4.76221	4.71395	4.66983	4.63142	4.60029	4.57797	4.5658	4.5649	4.57608	4.59975	4.63595	4.68426	4.74386
Familiar Places (average)	5.10707	5.12809	5.14456	5.15711	5.16658	5.17387	5.17999	5.1859	5.19255	5.20079	5.21134	5.22478	5.24151	5.26178	5.28564	5.313	5.34356	5.37693	5.41254	5.44973	5.48774	5.52575	5.5629	5.5983	5.63107	5.6604	5.68551	5.70571	5.72044	5.72924	5.73183	5.72804	5.71789	5.70156	5.67937	5.65179	5.61944	5.58304	5.54341	5.50141	5.45798	5.41404	5.3705	5.32823	5.28803	5.25061	5.21656	5.18636	5.16035
Unknown Places (average)	4.72141	4.64897	4.56978	4.48543	4.39779	4.30897	4.2212	4.13676	4.05787	3.98659	3.92475	3.87383	3.83496	3.80878	3.79551	3.79489	3.80621	3.82834	3.85982	3.89886	3.9435	3.99162	4.04107	4.08976	4.13571	4.17712	4.21247	4.24051	4.26034	4.27138	4.2734	4.26648	4.25102	4.22764	4.19718	4.16065	4.11913	4.07376	4.02566	3.97591	3.9255	3.87528	3.82599	3.77823	3.73243	3.68892	3.6479	3.60949	3.57374
x-axis	-101	-100	-99	-98	-97	-96	-95	-94	-93	-92	-91	-90	-89	-88	-87	-86	-85	-84	-83	-82	-81	-80	-79	-78	-77	-76	-75	-74	-73	-72	-71	-70	-69	-68	-67	-66	-65	-64	-63	-62	-61	-60	-59	-58	-57	-56	-55	-54	-53
Fig. 2C
Familiar Faces (average)	4.95058	4.85882	4.77382	4.69545	4.62324	4.55637	4.4938	4.43431	4.37665	4.31956	4.26191	4.20278	4.14149	4.07771	4.01144	3.94308	3.87336	3.80337	3.73447	3.66823	3.60638	3.55068	3.50286	3.46452	3.43704	3.42151	3.41867	3.42887	3.45205	3.48772	3.53498	3.59258	3.65894	3.73222	3.81039	3.89133	3.97286	4.05289	4.12942	4.20066	4.26506	4.32133	4.36853	4.40603	4.43353	4.45108	4.459	4.45791	4.44866
Unknown Faces (average)	3.99526	4.00972	4.02703	4.04743	4.07101	4.09758	4.12676	4.15792	4.19023	4.2227	4.25421	4.28357	4.30961	4.33121	4.34733	4.35715	4.36	4.35544	4.34325	4.32341	4.29607	4.26156	4.22027	4.1727	4.11935	4.06073	3.99731	3.92952	3.85775	3.78235	3.70365	3.62196	3.53763	3.45104	3.36264	3.27296	3.18263	3.09235	3.00293	2.91524	2.83025	2.74893	2.67233	2.60147	2.53737	2.481	2.4333	2.39513	2.36726
Familiar Places (average)	3.59564	3.54645	3.49739	3.44891	3.40143	3.35531	3.31092	3.26857	3.22856	3.19117	3.15668	3.12538	3.09753	3.07343	3.05337	3.03762	3.02647	3.02018	3.01895	3.02298	3.03237	3.04715	3.0673	3.09266	3.12299	3.15795	3.19711	3.23995	3.28585	3.33415	3.38414	3.4351	3.48627	3.53694	3.58642	3.63405	3.67926	3.72152	3.7604	3.79552	3.82659	3.85337	3.87569	3.89344	3.90657	3.91506	3.91898	3.91842	3.91357
Unknown Places (average)	3.92328	3.94275	3.96711	3.99672	4.03186	4.07268	4.11922	4.17137	4.22886	4.29127	4.358	4.42833	4.50137	4.57615	4.65157	4.72647	4.79962	4.86979	4.9357	4.99613	5.04989	5.09585	5.13299	5.1604	5.17736	5.18329	5.17782	5.16083	5.13241	5.09292	5.04298	4.98343	4.91537	4.84012	4.75914	4.67407	4.58661	4.49852	4.41155	4.32741	4.24768	4.17385	4.1072	4.04885	3.99972	3.96053	3.93181	3.91391	3.907
x-axis	-101	-100	-99	-98	-97	-96	-95	-94	-93	-92	-91	-90	-89	-88	-87	-86	-85	-84	-83	-82	-81	-80	-79	-78	-77	-76	-75	-74	-73	-72	-71	-70	-69	-68	-67	-66	-65	-64	-63	-62	-61	-60	-59	-58	-57	-56	-55	-54	-53
Fig. 2D
Familiar Faces (average)	8.83388	8.89999	8.97928	9.07322	9.18295	9.30917	9.45209	9.61135	9.78604	9.97463	10.175	10.3846	10.6003	10.8186	11.0359	11.2483	11.452	11.6434	11.8191	11.9762	12.1122	12.2254	12.3146	12.3793	12.4198	12.4367	12.4316	12.4062	12.3629	12.304	12.2323	12.1504	12.0609	11.9661	11.8683	11.7693	11.6705	11.5731	11.4779	11.3853	11.2955	11.2083	11.1236	11.041	10.9602	10.881	10.8031	10.7267	10.6518
Unknown Faces (average)	10.787	10.8031	10.8097	10.8064	10.7933	10.7702	10.7372	10.6943	10.6418	10.5799	10.509	10.4294	10.3417	10.2464	10.1442	10.0358	9.92198	9.80372	9.68199	9.55782	9.43234	9.30667	9.18199	9.05944	8.94016	8.82522	8.71563	8.61228	8.51599	8.42743	8.34715	8.27554	8.21289	8.15932	8.11485	8.07936	8.05265	8.03443	8.02432	8.02193	8.02681	8.03853	8.05665	8.08077	8.11051	8.14555	8.18561	8.23046	8.2799
Familiar Places (average)	10.9569	11.0176	11.0714	11.1178	11.1565	11.1875	11.2109	11.2274	11.2375	11.242	11.2418	11.2377	11.2305	11.221	11.2096	11.1968	11.1827	11.1674	11.1506	11.1322	11.1117	11.0886	11.0627	11.0337	11.0012	10.9654	10.9265	10.885	10.8417	10.7973	10.7532	10.7106	10.6707	10.635	10.6046	10.5806	10.5639	10.555	10.5542	10.5613	10.5761	10.5977	10.6252	10.6574	10.6929	10.7302	10.7678	10.8043	10.8383
Unknown Places (average)	8.89992	8.90472	8.90079	8.88886	8.86982	8.84468	8.8145	8.78039	8.74346	8.70479	8.66538	8.62618	8.58806	8.55183	8.51821	8.48789	8.46152	8.43974	8.42317	8.41242	8.40811	8.41082	8.4211	8.43939	8.46606	8.50128	8.54505	8.59711	8.65693	8.72372	8.79638	8.87353	8.95358	9.03473	9.11506	9.19261	9.26545	9.33179	9.39002	9.43882	9.4772	9.50457	9.5207	9.52581	9.5205	9.50571	9.48272	9.45307	9.41849
x-axis	-101	-100	-99	-98	-97	-96	-95	-94	-93	-92	-91	-90	-89	-88	-87	-86	-85	-84	-83	-82	-81	-80	-79	-78	-77	-76	-75	-74	-73	-72	-71	-70	-69	-68	-67	-66	-65	-64	-63	-62	-61	-60	-59	-58	-57	-56	-55	-54	-53
Times of the spikes (in ms) (raster plots)
Note: Time is 0 at the stimulus onset
Fig. 2A
Faces	-909.833	-837.267	-815.733	-793.9	-780.267	-772.133	-717.133	-684.433	-623	-620.433	-612.8	-570.267	-552.5	-527	-510.6	-398.8	-240.567	-238.667	-187.733	-77.3	-70.7	-30.7333	55.4667	81.9667	110.367	169.033	173.833	266.767	392.833	586.967	718.133	772.9	787.467	812.3	905.333	914.267	1295.53	1316.33	1399.4	1502.73	1930.8	1938	1944.43	10000	10000	10000	10000	10000	10000
	-985.8	-850.267	-777.767	-619.167	-513.033	-483.2	-474.267	-257.767	-243.433	-232.3	-193.733	-7.56667	20.7667	23.3333	29.1333	301.8	324.367	417.2	492.433	567.2	643.333	715.067	730.867	807.7	844.6	870.367	940.467	1232.97	1252.33	1279.53	1363.53	1367.6	1384.47	1562.13	1563.87	1646.3	1682.7	1690	1699.6	1701.23	1915.4	1918.17	1963.4	1975.77	10000	10000	10000	10000	10000
	-944.733	-819.367	-698.2	-650.667	-621.433	-520.5	-411	-362.7	-332.567	-276.5	-233.4	-128.733	-52.9	12.7	36	44.4	150.3	241.767	258.933	596.767	624.433	675.433	1074.5	1186.83	1476.27	1557.97	1639.87	1708.13	1738.23	1884	10000	10000	10000	10000	10000	10000	10000	10000	10000	10000	10000	10000	10000	10000	10000	10000	10000	10000	10000
	-811.033	-742.967	-677.767	-642.533	-590.433	-580.667	-549.2	-313.733	-263.933	-244.933	-209.2	-187.5	-98.3667	-38.8333	37.4667	61.1667	199.2	274.933	327.567	330.2	476.867	497	725.033	747.233	774.6	788.067	826.067	1043.4	1132.33	1139.07	1216	1285.43	1480.97	1545.53	1565.07	1576.33	1583.57	1638.4	1729.9	1752.7	1770.13	1794.93	1856.37	1906.8	1943.23	10000	10000	10000	10000
	-912.6	-820.533	-772.7	-766.333	-637.167	-571.933	-483.833	-475.967	-407.867	-227.7	186.633	198.633	282.433	327.267	613.8	971.4	979.367	1002.73	1022.37	1031.5	1348.53	1513.97	1585.53	1648.37	1682.53	1696.87	1711.97	1740.2	1772.47	1802.13	1842.77	1926.97	1964.1	10000	10000	10000	10000	10000	10000	10000	10000	10000	10000	10000	10000	10000	10000	10000	10000
	-739.333	-736.9	-709.467	-676.1	-644.333	-639.033	-637.333	-564.833	-521.033	-485.567	-390.3	-340.2	-327.767	-287.767	-254.1	-194.233	-152.9	-117.633	4.56667	15	30.7667	76.6667	161.933	198.233	206.733	249.3	278.5	349.567	415.533	507.933	731.733	935.567	988.767	1038.87	1062.93	1082.2	1116.77	1123.53	1145.8	1173.97	1205.17	1364.83	1501.43	1507.33	1552.17	1605.3	1630	1637.03	1704.43
	-825.967	-819.2	-562.1	-532.133	-103.3	-39.5667	28.5	173.567	233.533	268.233	325.6	347.567	390.233	458.2	577.2	895.333	1053.13	1243.57	1283.83	1364.47	1453.3	1625.97	1689.9	1714.37	1761.63	1813.87	1937.5	1996.53	10000	10000	10000	10000	10000	10000	10000	10000	10000	10000	10000	10000	10000	10000	10000	10000	10000	10000	10000	10000	10000
	-994.667	-982.967	-973.633	-819.2	-807.9	-798.567	-781.367	-748.5	-704.967	-674.3	-515.6	-499.9	-428.867	-350.967	-291.767	-245.067	-208.8	-200.067	-184.867	-173.833	-164.533	-158.467	-130.667	-18.0333	-3.63333	176.833	220.633	247.9	302.233	402.867	429.8	507.433	714.233	718.633	748.4	781.233	825.567	888.567	893.167	962.5	985.5	1012.5	1108.7	1317.83	1361.67	1373.57	1520.17	1903.43	10000
	-956.467	-912.533	-754.367	-704.167	-510.667	-331.4	-307.133	-301.9	-288.933	-247.5	-178.867	-41.8	-37.0667	5.63333	126.967	181.733	233.967	236	334.1	388.833	404.567	464	520.433	573.5	631.8	680.267	1018.53	1097.87	1113.7	1190.57	1271	1318.23	1370.9	1459	1467.43	1505.4	1506.97	1636.6	1779.33	1791.9	1804.47	1808	1809.73	1828.4	1853.77	10000	10000	10000	10000
	-959.133	-902.333	-850.833	-757.433	-718.467	-673.767	-661.333	-641.867	-588.367	-286.033	-242.567	-184.4	56.3	194	197.3	283.4	321.367	360.2	490.1	531.167	578.233	714.333	743.833	775.267	833	872.033	903.833	918.333	1035.67	1070	1190.13	1205.67	1226.83	1326.53	1339.53	1341.47	1354.73	1535.37	1601.53	1608.77	1662.8	1695.4	1738.9	1808.13	1971.93	10000	10000	10000	10000
	-846.433	-713.7	-428.5	-410.133	-380	-358.7	-325	-316.6	-297.2	-282.833	-227.9	-172.833	-130.567	-113.167	96.5667	196.767	308	482.533	599.233	688.467	1033.33	1189.5	1237.7	1280.37	1325.27	1336.2	1384.2	1389.5	1655.57	1701.27	1704	1836.47	1912.7	10000	10000	10000	10000	10000	10000	10000	10000	10000	10000	10000	10000	10000	10000	10000	10000
	-922.533	-774.967	-770.6	-643.233	-617.767	-497.6	-389.767	-357	-329	-312.1	-308.733	-301	-296.267	-284.3	-270	-267.133	-230.567	-130.967	39.4333	125.3	187.633	198.033	205.633	240.567	289.9	405.7	422.633	483.033	505.3	507.767	554.367	561.1	572.6	705.2	725	757.533	762.4	765	852.833	861.533	905.967	944.8	1063.17	1188	1199.57	1202.23	1218.7	1224.33	1245.8
	-999.8	-754.967	-735.1	-553.1	-445.567	-322.467	-316.533	-223.167	-160.133	-106.767	-101.933	-63.3	-61.4667	10.9333	54.6333	192.7	256.4	330.967	358.467	360.4	389.067	446.7	448.633	451.733	459.7	462.533	484.2	496.8	501.067	519.3	521	635.567	682.833	738.133	767.967	1001.93	1048.37	1127.17	1185.77	1225.6	1240.03	1268.07	1285.2	1647.77	1693.43	1741.53	1753.47	1762.47	1860.17
	-988.533	-957.067	-827.467	-810.967	-760.4	-616.367	-607.833	-586.967	-495.167	-491.233	-489.2	-485.167	-449.333	-439.633	-287.367	-275.8	-142.4	-114.867	-64.2667	-39.2	203.6	234.567	254.333	342.933	434	595.7	743.267	761.167	785.233	890.8	943.233	1009.6	1086.87	1147.87	1189.2	1191.7	1254.37	1285.4	1379.1	1520.47	1667.5	1688.37	1708.07	1911	1955.33	10000	10000	10000	10000
	-999.567	-987.267	-905.433	-798.733	-661.7	-599.7	-561.767	-551.233	-536.7	-505.933	-389.567	-366.733	-339.7	-313.2	-237.1	-206.367	-172.467	-163.133	-152.133	-127.1	-72.9667	-55.0667	-43.0667	59.5333	151.1	208.967	227.533	229.033	267.5	271.533	303.7	318.067	389.933	461.8	743.333	751.867	825.633	1179.5	1195.03	1325	1345.63	1445.37	1474.93	1724.1	1783.97	1800.97	1829.1	10000	10000
	-879.8	-697.033	-634.7	-614.933	-597.867	-530.2	-516.1	-454.167	-351.533	-322.133	-270	-254.4	-135.067	-35.3333	107.167	130.867	169.6	180.267	186.667	193.1	217.3	283.3	316.1	363.033	367.567	418.7	427.033	631.033	648.7	676.533	722.867	943.633	958.767	1130.5	1145.43	1259.73	1416.07	1487.93	1531.93	1617.57	1629.43	1647.5	1697.77	1756	1774.43	1793.83	1814.77	1955.07	10000
	-848.6	-842.633	-830.067	-812.033	-679.433	-319.667	-299.567	-296.8	-294.5	-218.233	-162.833	-134.367	-45	-42.8667	-39.6333	6.66667	17.9333	104.9	121.667	168	173.833	181	192.533	200.333	220.4	248.7	267.667	454.2	510.067	524.533	558.367	575.3	597.667	684.667	708.733	746.7	762.9	800.933	818.067	867.033	877.7	888.5	911.867	975.7	991.9	1021.4	1024.87	1063.13	1123.87
	-816.433	-769.467	-660.867	-587.633	-432.167	-414.467	-296.533	-181.633	-102.6	-81.1667	-37.1333	179.667	204.433	326.033	882.3	1133	1166.9	1331.63	1421.67	1437.3	1565.33	1602.6	1688.33	1711.1	1789.07	1960.7	10000	10000	10000	10000	10000	10000	10000	10000	10000	10000	10000	10000	10000	10000	10000	10000	10000	10000	10000	10000	10000	10000	10000
	-960.433	-931.6	-815.767	-787.767	-625.9	-571.9	-539.233	-491.1	-312.933	-291.5	-192.5	-50.3	-41.2	48.5	96.3333	177.833	217.833	268.2	360.767	526.133	671.133	708.8	729.1	747.767	952.667	1000.23	1014.13	1076.77	1243.83	1427.77	1682.3	1701.97	1781.97	1824.77	1865.3	1938.87	10000	10000	10000	10000	10000	10000	10000	10000	10000	10000	10000	10000	10000
	-987.2	-855.433	-840	-819.2	-805.5	-625.567	-609.933	-579.167	-507.033	-496.8	-377.867	-258.367	-256.433	166.867	252.733	334.033	364.067	385.267	642.3	702.333	722.3	765.233	798.5	806.3	853.333	901.967	925.033	932.7	949.733	1013.33	1016.67	1019.9	1119.3	1565.87	1908.1	1947.97	10000	10000	10000	10000	10000	10000	10000	10000	10000	10000	10000	10000	10000
	-920.5	-855.367	-765.5	-755.467	-621.167	-411.167	-307.9	-297.4	-285.867	-238	-27.7667	6.43333	30.2	142.833	184	192.967	258.033	268.167	280.9	601.933	636.5	749.967	769.8	805.733	853.1	867.567	935	1205.1	1208.3	1421.6	1721.33	1726.3	1800.4	1889.97	1913.2	10000	10000	10000	10000	10000	10000	10000	10000	10000	10000	10000	10000	10000	10000
	-989.4	-841.367	-832.033	-821.733	-784.4	-719.933	-629.267	-608.133	-546.433	-362.667	-357.967	-351.7	-214.367	-192.833	-118.9	-22.8667	16.8333	119.567	173.433	183.433	275.267	282.9	381.567	577.667	814.567	954.333	996.533	1000.5	1036.2	1074.3	1217.67	1520.3	1825.9	1906.6	1930.07	1991.9	10000	10000	10000	10000	10000	10000	10000	10000	10000	10000	10000	10000	10000
	-880.867	-843.767	-792.833	-741.8	-719.5	-702.167	-661.033	-575.4	-543.967	-537.933	-383.333	-312.133	-280.2	-200.933	-92.1667	74.7667	194.433	210.833	233.667	269.333	279.267	304.9	319.167	470.1	477.533	488.767	569.333	614.733	626.333	661.333	701.967	746.367	809.133	845.4	939.5	1084.47	1145.2	1162.33	1176.23	1203.1	1276.67	1329.1	1343.3	1546.57	1659.13	1737.27	1754.13	1782.87	1922.73
	-967.6	-925.267	-830.5	-806.7	-756.7	-598.667	-364.367	-297.567	-285.1	-239.2	-171.467	36.0667	209.967	231.9	242.367	245.767	420.7	424.167	463.467	497.833	525.667	543.4	550.2	698.5	754.567	759.833	806.1	820.867	846.4	858.533	873.767	1000.2	1054.23	1312.83	1504.27	1761.37	1867.43	1909.5	10000	10000	10000	10000	10000	10000	10000	10000	10000	10000	10000
	-789.033	-745.567	-687.4	-446.7	-309	-305.7	-219.6	-181.633	-142.8	-12.9	28.1667	75.2333	211.333	240.833	272.267	330	369.033	400.833	415.333	532.667	567	687.133	702.667	723.833	823.533	836.533	838.467	851.733	1032.37	1098.53	1105.77	1159.8	1192.4	1235.9	1305.13	1468.93	1614.47	1807.53	1825.97	1984.27	10000	10000	10000	10000	10000	10000	10000	10000	10000
	-816.1	-716.233	-686.433	-521.667	-392.6	-284.933	-185.067	-173.467	-132.367	-32.7	63.7667	126.133	180	183.067	199.4	205.833	214.367	230.8	248.833	323.867	335.833	343.2	356.633	372.467	388.467	447.5	482.833	500.533	541.533	548.867	628.567	642.733	663.533	703.967	895.4	1047.07	1213.33	1306.8	1371.1	1383.7	1401.07	1496.57	1665.5	1798.23	10000	10000	10000	10000	10000
	-853	-811.4	-807.9	-766.767	-746.733	-729.6	-450.767	-331.433	-46.1	-19.7	10.7333	97.3	103.567	154.133	191.267	232.967	269.333	581.233	630.967	701.867	754.033	836.1	914.4	916.733	940.033	1035.73	1145	1355.47	1512.13	1708.27	1724.13	1771.4	1878.57	1931.5	10000	10000	10000	10000	10000	10000	10000	10000	10000	10000	10000	10000	10000	10000	10000
	-875.567	-822.3	-733.767	-727.633	-711.6	-700.367	-622.6	-614.433	-564.867	-453.933	-404.167	-361.533	-343.667	-289.033	-244.1	-112.933	-108.467	-7.23333	153.3	156.933	191.5	204.267	211.633	221.633	240.433	305.3	330.233	365.133	439.167	455.233	665.3	861.5	990.033	1025.13	1275.27	1412.7	1417.33	1422.73	1430.67	1483	1495.6	1679.03	1775	1851.03	10000	10000	10000	10000	10000
	-794.733	-769.133	-724.767	-462.1	-426.933	-258.933	-221.4	-190.067	-136.267	-63.2667	-60.5667	-5.56667	186.7	207.067	220.433	223.033	240.533	364	419	438.9	546.9	693.5	840.067	885.8	994.033	1033.47	1040.47	1173.17	1195.47	1234.83	1331.53	1362.3	1472.23	1514.17	1580.77	1781.37	1805.2	1819.2	1892.57	1919.67	1948.4	1951.03	1997.1	10000	10000	10000	10000	10000	10000
	-968.033	-787.267	-785.467	-649.767	-600.8	-474.2	-389.567	-342.4	-313.233	-220.067	-83.2	-27.3	2.93333	6.53333	9	63.1	88.5	129.8	250.1	315.6	342.7	427.8	434.667	454.233	475.5	478.167	485.1	561.1	584.5	646.267	734.733	810.533	829.733	844.933	914.3	980.033	1059.8	1135.73	1315.6	1322.13	1509.9	1568.87	1611.6	1680.67	1693.77	1720.83	1745.73	1775.27	1844.67
	-913.2	-852.4	-829.1	-755.467	-739.733	-517.967	-499	-463.533	-378.633	-364.067	-304.6	-280.833	-274	-236.4	-135.533	-123.967	-101.1	-28.4667	29.7	62.3	146.1	176.033	186.233	201.333	215.567	218.733	289.533	293.833	368.667	452.7	544.967	658.633	680.433	807.433	855.4	898.367	970.2	1009.93	1055.83	1264.93	1266.5	1361.6	1573.33	1660.47	1690.5	1699.97	1710.07	1742.73	1799.87
	-810.433	-730.567	-715.433	-631.267	-627.033	-484.033	-319.267	-272.667	-34.5667	197.067	200.367	211.333	356.433	697.933	706.467	796.533	848.767	904.733	1111.33	1153.97	1224.17	1280.3	1297.37	1306.4	1365.57	1509.27	1667.23	1685.17	1729.2	1736	1752.3	1755.73	1859.43	1898.87	1946.83	1990.17	10000	10000	10000	10000	10000	10000	10000	10000	10000	10000	10000	10000	10000
	-988.733	-986.733	-806.667	-762.7	-699.167	-635.033	-538.267	-444.033	-363.3	-321.367	-303.233	-299.1	-231.233	-210.933	-62.0667	-5.16667	289.267	339.367	546.8	565.467	823.8	895.333	1188.03	1761.27	1781.63	1997.93	10000	10000	10000	10000	10000	10000	10000	10000	10000	10000	10000	10000	10000	10000	10000	10000	10000	10000	10000	10000	10000	10000	10000
	-781.933	-759.733	-732.367	-718.9	-680.9	-463.567	-374.633	-367.9	-290.967	-221.533	-26	38.5667	58.1	69.3667	76.6	131.433	222.933	245.733	263.167	287.967	349.4	399.833	436.267	501.9	520	656.4	713.033	720.167	751.8	768.2	776.433	819.767	908	917.667	1059.37	1098.13	1151.8	1183.9	1196.6	1226.13	1261.5	1279.63	1539.3	1820	1871.6	10000	10000	10000	10000
	-985.7	-874.067	-771.267	-731.367	-655.3	-602.167	-403.067	-263.433	-190.7	-106.967	-95.5333	-81.6667	-67.1667	165	185.7	228.3	230.3	273.867	304.2	467.933	594.4	686.467	734.3	740.667	869.833	935.067	1023.17	1031.03	1099.13	1279.3	1693.63	1705.63	1789.43	1834.27	10000	10000	10000	10000	10000	10000	10000	10000	10000	10000	10000	10000	10000	10000	10000
	-809.233	-800.5	-794.433	-758.367	-755.267	-652.2	-560.867	-255.333	-52.0333	73.3667	174.133	272.067	290.133	326.467	343.567	434.633	490.4	586.467	651.6	741.467	751.5	885.8	1095.8	1199.07	1209.57	1221.1	1268.97	1479.2	1513.4	1537.17	1649.8	1690.97	1699.93	1765	1775.13	1787.87	10000	10000	10000	10000	10000	10000	10000	10000	10000	10000	10000	10000	10000
	-929.333	-692.433	-552.667	-510.467	-506.5	-470.8	-432.7	-289.333	13.3	318.9	399.6	423.067	484.9	509.6	632.6	804.367	857.367	932.8	1020.63	1054.93	1065.4	1096.8	1101.17	1192.8	1212.4	1315.4	1350.4	1358.67	1366.77	1603.7	1646.93	1705.9	1735.03	1741.23	1783.07	1885.1	1908.5	1910.43	1925.37	1953	10000	10000	10000	10000	10000	10000	10000	10000	10000
	-930.2	-810.533	-794.133	-771.3	-735.633	-725.7	-700.067	-685.8	-534.867	-527.433	-516.2	-435.633	-390.233	-378.633	-343.633	-303	-258.6	-195.833	-159.567	-65.4667	79.5	140.233	157.367	171.267	198.133	271.7	324.133	338.333	541.6	654.167	732.3	749.167	777.9	917.767	1200.67	1207.87	1240.2	1279.57	1341.57	1473.47	1636.13	1638.5	1848.1	1999.9	10000	10000	10000	10000	10000
	-940.533	-920.967	-755.867	-364.667	-65.6	139.967	151.833	161.5	166.633	180.5	287.1	321.1	345.967	366.2	374.967	379.567	472.167	698.4	711.567	719.8	734.867	778.467	800.2	832.5	852.433	942.167	1015.53	1207.13	1212.87	1325.63	1354.57	1359.57	1466.1	1573.47	1683.37	1688.7	1690.63	1721.37	1753.77	1854.1	1936.53	10000	10000	10000	10000	10000	10000	10000	10000
	-888.7	-843.9	-815.167	-797.233	-791.867	-761.767	-732.267	-710.067	-674.9	-384.833	-367.8	-296.667	-243.367	-199.467	-82.1333	106.033	131.033	200.867	204.567	273.433	276.9	323.7	430.167	454.5	823.233	850.233	879.133	906.733	967.6	1374.8	1476.3	1586	1684.77	1688.93	1805.37	1877.3	10000	10000	10000	10000	10000	10000	10000	10000	10000	10000	10000	10000	10000
	-761.333	-737.167	-726.9	-725.033	-707.3	-666.067	-659.433	-615.7	-576.967	-474.067	-461.367	-347.7	-178.133	-70.2333	-57.4667	153.033	200.567	202.733	258.467	266.6	381.933	470.167	478.133	544.967	622.9	689.233	693.2	702.967	743.267	861.967	989.267	1117.83	1144.6	1148.8	1964.77	10000	10000	10000	10000	10000	10000	10000	10000	10000	10000	10000	10000	10000	10000
	-779.567	-749.533	-670.4	-646.433	-618.6	-443.333	-427.233	-407.9	-389.067	-276.933	-241.433	-232.567	49.4667	56.1	61.5	66.4	71.5667	77.5	83.1333	89.4333	99.3667	105.767	112.567	165.5	187.3	330.567	530.133	562.333	595.8	679.933	786.133	909.133	915.1	918.067	1047.3	1100.03	1162.33	1206.27	1246.5	1268.17	1287.03	1293.6	1362.7	1529.97	1694.87	1784.53	10000	10000	10000
	-921.133	-776.067	-759.333	-622.033	-616.033	-551.933	-494.267	-454.833	-281.2	-236.367	-226.367	-175.233	-141.533	-42.9	112.3	172	345.167	347.233	350.6	364.3	455.4	483.133	502.233	632.8	659.167	684.367	692.767	740.533	742.6	746.833	774.4	777.4	837.7	858.733	862.733	905.367	927.8	932.933	971.467	997.9	1006.43	1034.13	1056.5	1089.27	1141.87	1147.97	1169.13	1255.33	1280.07
	-881.4	-802.633	-799.233	-750.767	-633.633	-265.9	-190.2	-98.7	25.3333	105.967	141.5	172.133	183.9	201.967	211.033	263.1	281.933	291.9	303.367	308.467	319.533	321.667	331.833	360.7	371.933	426.267	515.1	545	565.5	592.967	594.633	683.133	758.2	760.567	869.4	872.333	889.9	992.4	1163.57	1191.67	1203.6	1213.97	1230.17	1231.73	1259.23	1271.2	1290.87	1326.2	1328.53
	-981.333	-899.133	-856.133	-849.2	-821.967	-798.767	-796.767	-763.833	-755.3	-752.1	-710.7	-628.433	-562.167	-521.967	-466.667	-397.3	-353.833	-322.133	-250.5	-220.667	-139.833	-113.067	-89.9667	-41.5	166.367	178.767	238.967	265.2	373.867	386.1	410.267	482.1	537.967	718.733	720.533	856.233	905.2	1031.8	1116.43	1163.6	1192.77	1285.93	1422.8	1478.7	1508.93	1512.53	1515	1569.1	1594.5
	-953.667	-950.333	-908.7	-747.533	-691.1	-683.433	-614.2	-588.667	-550.667	-439.833	-415.9	-408.3	-395.133	-287.4	-284.967	-258.433	-239.267	-149.2	-107.3	-73.4	51.7667	100.067	278.033	334.233	626.2	808.967	871.3	891.067	908.133	975.8	989.9	1051.83	1154.47	1183.87	1236	1251.6	1370.93	1470.67	1613.17	1636.87	1675.6	1686.27	1692.67	1699.1	1723.3	1789.3	1822.1	1869.03	1873.57
	-949.833	-948.1	-865.667	-829.267	-821.967	-812.367	-810.733	-596.567	-593.8	-548.567	-536.2	-504.7	-308.433	-228.567	-213.433	-129.267	-125.033	17.9667	182.733	229.333	467.433	699.067	702.367	713.333	858.433	1199.93	1208.47	1298.53	1350.77	1406.73	1613.33	1655.97	1726.17	1782.3	1799.37	1808.4	1867.57	10000	10000	10000	10000	10000	10000	10000	10000	10000	10000	10000	10000
	-940.367	-827.733	-811.9	-778.233	-759.3	-741.3	-697.6	-660.467	-518.8	-511.233	-396.867	-370.633	-343	-278.567	-132.433	-121.967	190.267	226.933	318.967	354.9	496.967	707.1	778.167	1044.17	1166.73	1176.47	1205.2	1210.9	1265.4	1272.43	1358.3	1442.37	1492.3	1607.97	1811.33	1868.8	10000	10000	10000	10000	10000	10000	10000	10000	10000	10000	10000	10000	10000
	-949.6	-910.833	-857.167	-825.067	-812.367	-782.833	-747.467	-729.333	-469.667	-188.967	-137.367	31.7	160.567	442.933	778.2	888.5	1098	1276	1388.97	1492.87	1789.13	10000	10000	10000	10000	10000	10000	10000	10000	10000	10000	10000	10000	10000	10000	10000	10000	10000	10000	10000	10000	10000	10000	10000	10000	10000	10000	10000	10000
	-996.7	-976	-939.333	-821.233	-799.533	-698.633	-623.7	-326.6	-300.3	-191.967	-133.367	-123.8	-120.567	19.2667	130.9	233.7	273.6	349.667	402.8	601.9	741.533	814.267	898	909.433	923.3	937.8	1169.97	1190.67	1233.27	1235.27	1278.83	1309.17	1472.9	1599.37	1691.43	1739.27	1745.63	1874.8	1940.03	10000	10000	10000	10000	10000	10000	10000	10000	10000	10000
	-945.267	-590.6	-548.467	-453.7	-309.467	-284.067	-262.8	-240.033	-152.367	-32.1667	265.667	268.1	295.533	328.9	360.667	365.967	367.667	440.167	483.967	519.433	614.7	664.8	677.233	717.233	750.9	810.767	852.1	887.367	1009.57	1020	1035.77	1081.67	1166.93	1203.23	1211.73	1254.3	1283.5	1354.57	1420.53	1512.93	1736.73	1940.57	1993.77	10000	10000	10000	10000	10000	10000
	-826.067	-787.933	-740.933	-389.567	-339.267	-315.433	-196.133	-173.9	18.1667	136.133	210.5	220.367	271.5	304.867	315.367	378.4	383.967	417.367	448.4	490.967	652.9	682.567	730.6	758.3	831.3	909.133	1003.47	1036.3	1071.87	1176.03	1318.9	1420.57	1516.87	1574.87	1664.53	1672.67	1675.57	1703.77	1729.73	1764.57	1769.17	1774.63	1796.77	1895.27	10000	10000	10000	10000	10000
	-971.5	-811.6	-735.933	-543.567	-339.567	-131.033	-42.7	132.5	160.7	318.467	334.467	468.733	643.667	763.767	1032.97	1186.8	1218.93	1364.37	1514	1711.73	1744.77	1881.3	1991.83	10000	10000	10000	10000	10000	10000	10000	10000	10000	10000	10000	10000	10000	10000	10000	10000	10000	10000	10000	10000	10000	10000	10000	10000	10000	10000
	-867.367	-800.567	-788.1	-742.2	-674.467	-466.933	-293.033	-271.1	-260.633	-257.233	-82.3	-78.8333	-39.5333	-5.16667	22.6667	40.4	47.2	195.5	251.567	256.833	303.1	317.867	343.4	355.533	370.767	497.2	551.233	809.833	1001.27	1258.37	1364.43	1406.5	1672.27	1686.87	1703.27	1705.5	1710.7	1851.13	1870.23	10000	10000	10000	10000	10000	10000	10000	10000	10000	10000
	-801.767	-793	-647.433	-586.9	-563.667	-561.467	-513.567	-498.867	-265.067	-257.6	-214.1	-127.267	-59.4667	-30	-0.233333	116.267	161.067	189.8	207.733	213.1	243.2	272.7	294.9	330.067	620.133	637.167	708.3	761.6	805.5	922.833	1111	1136	1205.83	1209.53	1278.4	1281.87	1328.67	1435.13	1459.47	1828.2	1855.2	1884.1	1911.7	1972.57	10000	10000	10000	10000	10000
	-907.767	-818.533	-473.667	-317.5	-269.3	-226.633	-181.733	-170.8	-122.8	-117.5	148.567	194.267	197	329.467	405.7	495.1	699.467	707.867	746.2	777.1	852	862.067	893.6	895.433	1233.57	1276.6	1292.63	1387.27	1574.07	1730.87	1933.7	1958.6	10000	10000	10000	10000	10000	10000	10000	10000	10000	10000	10000	10000	10000	10000	10000	10000	10000
	-965.3	-921.567	-907	-887.867	-821.9	-794.333	-781.933	-749.633	-631.967	-622.9	-577.633	-294.333	-278.333	-35.5	-7.5	151	192.6	196.1	237.233	257.267	274.4	553.233	672.567	957.9	984.3	1014.73	1101.3	1107.57	1158.13	1195.27	1236.97	1273.33	1585.23	1634.97	1705.87	1758.03	1840.1	1918.4	1920.73	1944.03	10000	10000	10000	10000	10000	10000	10000	10000	10000
	-927.933	-886.8	-883.467	-860.167	-820.467	-801.4	-786.167	-639.633	-621.233	-553.633	-549.667	-498.467	-466.167	-402.067	-346.9	-309.733	-304.367	-266	-162	-83.2	-45.2	-34.5	-31.6	43.1	129.8	155.9	173.367	202.867	316.8	339.967	389.7	425.667	442.967	456.933	537.633	554.033	568.767	594.167	693.667	806.833	1165.2	1177.6	1181.8	1183.73	1224.3	1329.43	1333.9	1354.47	1475.57
	-811.533	-710.767	-692.333	-637.533	-620.433	-493.833	-328.567	-326.967	-247.133	-159.767	-149.567	-141.5	-88.9333	-78	-73.9667	-22.1333	4.2	20.7667	40.9	101.167	123.867	204.9	207.2	240.967	315.233	318.467	340.2	708.033	726.8	736.467	790.433	812.7	883.6	1003.9	1059.07	1104.47	1212.03	1260.2	1288.33	1335.13	1382.5	1413.8	1508.77	1661.73	1827.43	1877.9	1885.83	10000	10000
	-984	-839.1	-733.7	-729.933	-719.1	-569.067	-314.3	-289.4	-234.4	-210.933	-144.433	-17.9667	-8.5	2.43333	9	106.233	235.033	263.267	295.7	312.367	348.7	355.767	364.167	411.933	733.7	791.633	851.067	873.967	909.3	951.467	985.133	1275.17	1291.77	1362.57	1367.07	1380.17	1404.43	1422.37	1532.63	1534.27	1609.3	1652.77	1682.63	1717.5	1824.63	1953.4	10000	10000	10000
	-954.233	-436.433	-418.133	-382.3	-184.333	-145.9	-139.6	-136.967	-98.5667	9.5	15.3667	55.6	83.3	136.5	168.867	185.6	224.367	307.367	327.833	371.233	634.967	688.767	726.267	780.5	782.933	789.633	843.8	901.933	925.633	929.2	948.467	966.067	990.633	999.333	1060.23	1097.7	1191.3	1230.87	1240.77	1257.23	1389.3	1451.23	1464.53	1674.47	1705.33	1761.93	1764	1780.67	1846.13
	-986.167	-977.233	-760.733	-746.4	-735.267	-696.7	-510.533	-482.2	-479.633	-473.833	-201.167	-178.6	-85.7667	-10.5333	64.2333	140.367	212.1	227.9	304.733	341.633	367.4	437.5	730	749.367	776.567	860.567	864.633	881.5	1059.17	1060.9	1143.33	1179.73	1187.03	1196.63	1198.27	1412.43	1415.2	1460.43	1472.8	1504.3	1700.57	1780.43	1795.57	1879.73	1883.97	10000	10000	10000	10000
	-936.667	-883.533	-864.933	-835.833	-763.867	-709.3	-377.233	-357.433	-318.667	-263.567	-244.833	-217.8	-196.1	-145.767	-47.8	14.8	232.967	270.767	399.933	418.4	517.267	519.267	699.333	743.3	806.833	870.967	967.733	1061.97	1142.7	1184.63	1202.77	1206.9	1274.77	1295.07	1443.93	1500.83	1795.27	1845.37	10000	10000	10000	10000	10000	10000	10000	10000	10000	10000	10000
	-867.433	-836.133	-812	-788.333	-724.967	-720.333	-683.7	-628.267	-496.633	-468.967	-255.767	-167.167	-131.133	-7.8	160.7	163.3	176.867	202.467	270.533	345.6	367.967	383.7	404.5	411.033	689.6	700.3	778.367	784.933	786.6	865.133	881.967	891.1	1153.9	1278.03	1319.8	1490.13	1540	1578.8	1608.8	1634.27	1678.13	1689.57	1714.97	1728.27	1803.47	1817.5	1856.03	1945.3	10000
	-866	-811	-796.333	-755.3	-729.667	-688.367	-683.267	-677.8	-589.167	-540.8	-414.167	-328.067	-314.533	-275.467	-258.367	-185.933	-158.333	-100.3	-83.1333	-29.1333	-17.9667	11.6333	64.8333	192.467	271.8	283.033	319.8	684.4	693.3	716.867	740.1	795.7	853.433	950.633	1035.6	1082.73	1215.87	1223.73	1408.63	1436.13	1454.23	1481.23	1753.83	1795.5	1799.23	1851.07	1882.13	1929.37	1981.93
	-764.4	-760.8	-733.333	-678.333	-621.1	-607.167	-457.9	-245.133	181.233	208.333	227.433	248.067	332.8	377.867	396.833	400.167	448.6	617.9	638.6	673.3	687.767	699.9	809.567	812.9	816.4	820.033	835.533	951.433	1014.8	1057.8	1292.17	1446.13	1509.57	1565.47	1722.63	1805.67	1927.33	1946.97	1971.27	10000	10000	10000	10000	10000	10000	10000	10000	10000	10000
	-990.767	-985.1	-972	-929.733	-925.267	-909.6	-846.567	-744.7	-704.667	-574.067	-407.267	-396.9	-339.367	-287.8	-263	-230.3	-184.6	-171.3	-134.733	-30.7	-20.1	58.1667	177	194.667	220.367	260.833	270.533	281.2	399.567	421.467	625.233	713.5	803.8	816.733	844.333	847.167	902.5	927.167	937.467	1067.77	1254.3	1259.6	1322.33	1509.3	1525.5	1812	1841.3	10000	10000
	-846.867	-612.8	-565.333	-512.267	-291.367	-185.433	-144.933	-108	-91.9	86.8333	108.167	178.4	185.733	198.933	372.533	420.6	627.6	655.567	683.933	731.967	734.4	762.6	781.267	930.633	976.833	1001.4	1215	1257.03	1409.53	1421.5	1438.63	1498.67	1669.3	1677.53	1691.33	1707.9	1752.57	1761.97	1808.33	1940.6	1945.13	10000	10000	10000	10000	10000	10000	10000	10000
	-891.433	-869.967	-820.433	-547.067	-539.5	-520.8	-414.333	-383.4	-370.767	-361.967	-342.433	-293.8	-232.367	-200.633	-147.133	-132.333	20.1	41.5	59.9667	176.8	214.367	278.067	330.333	344.967	529.333	661.433	670.567	700.033	752.6	812.3	842.233	869.333	1042.03	1107.57	1117.1	1156.17	1160.07	1176.03	1186.2	1300.8	1345.17	1474.47	1507.03	1577.1	1890.4	10000	10000	10000	10000
	-997.167	-990.9	-719.2	-668.8	-560.233	-415.2	-398.567	-377.233	-219.8	-209.733	-155.833	43.1333	118.467	171.133	457.267	459.633	526.7	586.8	691.4	720.933	823.5	835.267	910.4	1026.97	1094.47	1210.57	1717.53	1732.5	1741.47	1750.93	1777.5	1860.53	1959.8	1993.4	10000	10000	10000	10000	10000	10000	10000	10000	10000	10000	10000	10000	10000	10000	10000
	-899.4	-893.3	-858.167	-800.767	-794.267	-786.267	-629.367	-587.667	-580.433	-529.667	-453.167	-417.167	-354.1	-310.5	-306.633	-270.433	-229.567	-199.167	15.3333	27.1667	113.133	194.533	206.133	211.3	268.3	589.533	595.633	606.367	762.267	764.633	806.667	928.467	1191.87	1291.73	1321.53	1486.3	1615.37	1723.03	1822.9	1834.5	1875.6	1975.27	10000	10000	10000	10000	10000	10000	10000
	-945.8	-820.967	-809.4	-806.733	-790.267	-784.633	-763.167	-519.533	-452.033	-388.8	-346.833	-195.767	-135.8	-71.7333	39.7	83.4333	98	117.133	183.1	210.667	223.067	255.367	373.033	382.1	427.367	710.667	726.667	969.5	997.5	1156	1197.6	1201.1	1242.23	1262.27	1279.4	1558.23	1677.57	1962.9	1989.3	10000	10000	10000	10000	10000	10000	10000	10000	10000	10000
	-873.167	-846.8	-821.6	-813.2	-765.433	-763.367	-759.133	-731.567	-728.567	-668.267	-647.233	-643.233	-600.6	-578.167	-573.033	-534.5	-508.067	-499.533	-471.833	-449.467	-416.7	-364.1	-358	-336.833	-250.633	-225.9	-102.2	-75.2667	-72.4	85.3667	106.7	113.3	143.3	156.4	185.5	195.6	199.133	282.633	289.667	315.367	329.567	333.167	855.967	863.833	947.633	1078.5	1121	1395.6	1429.1
	-910.667	-896.867	-877.933	-585.233	-512.6	-259.967	-173	50.5333	104.467	170.1	174.933	183.633	185.867	195.9	198.667	210.267	327.967	468.4	570.867	629.5	636.367	760.067	966.433	1197.43	1298.2	1316.63	1371.43	1388.53	1515.13	1680.4	1682	1761.83	1849.2	1859.4	1867.47	1920.03	1930.97	1935	1986.83	10000	10000	10000	10000	10000	10000	10000	10000	10000	10000
	-994.633	-951.267	-853.7	-672.4	-552.8	-478.367	-396.167	-353.167	-346.233	-319	-295.8	-293.8	-260.867	-252.333	-249.133	-207.733	-125.467	-59.2	-19	36.3	105.667	149.133	180.833	252.467	282.3	363.133	389.9	413	461.467	669.333	681.733	741.933	768.167	876.833	889.067	913.233	985.067	1040.93	1221.7	1223.5	1359.2	1408.17	1534.77	1619.4	1666.57	1695.73	1788.9	1925.77	1981.67
	-999.3	-901.433	-783.6	-692.867	-665.033	-651	-570.533	-463.033	-381.667	-302.833	-282.433	-269.1	-184.667	-182.033	-135.533	-110.267	-37.1667	7.36667	30.8667	111.133	162.4	170.5	184.667	197.533	218.433	223.933	232.5	303.433	391.867	400.533	479.567	489.333	543.8	621.067	628.533	645.8	652.733	663.633	683.1	693.367	704.8	712.8	719.533	834	991.3	1034.43	1037.33	1138.87	1168.67
	-959.2	-827.867	-694.8	-636.2	-567.467	-563.067	-523.633	-472.367	-417.7	-410.267	-408.233	-395.2	-355.9	-41.2	54.3333	166.467	469.733	554.1	568.667	609.267	628.3	854.3	876.567	1022.17	1061.33	1198.53	1215.8	1245.7	1315.93	1350.67	1456.07	1478.43	1590.97	1618.47	1623.5	1721.03	1734.1	10000	10000	10000	10000	10000	10000	10000	10000	10000	10000	10000	10000
	-839.3	-780.367	-773.733	-766.267	-690.433	-548.333	-393.5	-304.967	-297.667	-255.533	-242.433	-208.567	-189.867	-58.9667	23.2	129.9	131.967	153.267	239.933	562.267	687.633	808.8	856.333	885.567	986.5	1096	1144.3	1174.43	1230.5	1273.6	1378.27	1454.1	1519.7	1543	1551.4	1657.3	1748.77	1765.93	10000	10000	10000	10000	10000	10000	10000	10000	10000	10000	10000
	-987.9	-872.633	-783.967	-753.233	-623.633	-589.3	-552.967	-353.4	-333.833	-316.3	109	121	151	248.733	277.367	291.167	331.233	445.9	536.433	593.033	697.1	1120.07	1189.93	1367.27	1431.83	1591.67	1687.73	1802.9	1823.13	1990.1	10000	10000	10000	10000	10000	10000	10000	10000	10000	10000	10000	10000	10000	10000	10000	10000	10000	10000	10000
	-945.5	-820.233	-779.733	-760.867	-740.3	-580.867	-531.333	-527.833	-368.467	-342.1	-281.733	-78.3667	22.9333	146.467	205	226.333	402.3	470.633	555.9	627.667	703.6	719.5	883.333	1208.3	1218	1234.13	1331.47	1335.27	1350.1	1353.7	1374.9	1524.47	1603.57	1613.7	1650.8	1707.67	1921.23	10000	10000	10000	10000	10000	10000	10000	10000	10000	10000	10000	10000
	-959.9	-747.133	-320.767	-293.667	-274.567	-253.933	-169.2	-124.133	-105.167	-101.833	-53.4	115.9	136.6	171.3	185.767	197.9	307.567	310.9	314.4	318.033	333.533	449.433	512.8	555.8	790.167	944.133	1007.57	1063.47	1220.63	1303.67	1425.33	1444.97	1469.27	1701.73	1710.47	1716.53	1752.6	1755.7	1858.77	1950.1	10000	10000	10000	10000	10000	10000	10000	10000	10000
	-885	-821.067	-796.6	-749.333	-697.1	-573.467	-514.433	-283.1	-63.4	-49.4	-28.0667	82.2	156.7	175.5	197.767	201.233	206.1	439.033	462.167	469.8	833.6	850.667	860.867	1090.53	1271.97	1610.97	1718	1872.07	1917.3	10000	10000	10000	10000	10000	10000	10000	10000	10000	10000	10000	10000	10000	10000	10000	10000	10000	10000	10000	10000
	-999.567	-792.767	-788.367	-758.6	-725.767	-681.433	-618.433	-613.833	-544.5	-521.5	-494.5	-398.3	-189.167	-145.333	-133.433	13.1667	396.433	535.067	540.9	821.967	878.067	1026.17	1177.43	1182.13	1194.77	1222.83	1274.3	1490.23	1736.8	1739.3	1765.23	1818.13	1886.23	1971.9	10000	10000	10000	10000	10000	10000	10000	10000	10000	10000	10000	10000	10000	10000	10000
	-999.733	-985.667	-917.1	-713.267	-670.767	-576.233	-454.467	-410.533	-252.367	-202.167	-8.66667	170.6	194.867	200.1	213.067	254.5	323.133	460.2	464.933	507.633	628.967	683.733	735.967	738	836.1	890.833	906.567	966	1022.43	1075.5	1133.8	1182.27	1520.53	1599.87	1615.7	1692.57	1773	1820.23	1872.9	1961	1969.43	10000	10000	10000	10000	10000	10000	10000	10000
	-890.2	-724.133	-701.4	-465.8	-455.633	-199.233	-174	36.7333	155.5	164.167	185.567	201.1	226.1	338.467	433.433	552.367	672.6	764.9	878.133	913.2	996.367	1183.1	1196.07	1198.87	1306.6	1382.63	1441.8	1519.77	1869.9	1875	1902.17	1910.67	10000	10000	10000	10000	10000	10000	10000	10000	10000	10000	10000	10000	10000	10000	10000	10000	10000
	-718.067	-666.633	-632.1	-457.167	-302.5	-270.533	-257.7	-90.3	-5.33333	105.6	111.7	146.833	204.233	210.733	218.733	375.633	417.333	424.567	475.333	551.833	587.833	650.9	694.5	698.367	734.567	775.433	805.833	1020.33	1032.17	1118.13	1199.53	1211.13	1216.3	1273.3	1594.53	1600.63	1611.37	1767.27	1769.63	1811.67	1933.47	10000	10000	10000	10000	10000	10000	10000	10000
	-634.767	-360.533	-305.9	-227.667	-109.1	-101.567	-94.1	225.4	255.433	334.567	358.533	386.367	561.633	577.733	597.067	615.9	728.033	763.533	772.4	1054.43	1061.07	1066.47	1071.37	1076.53	1082.47	1088.1	1094.4	1104.33	1110.73	1117.53	1170.47	1192.27	1335.53	1535.1	1567.3	1600.77	1684.9	1791.1	1914.1	1920.07	1923.03	10000	10000	10000	10000	10000	10000	10000	10000
	-983.8	-857.867	-796.8	-740.833	-720.667	-636.9	-498.467	-372.4	-336.8	-324.233	-306.067	-255.333	-224.733	-208.4	-157.1	-126.767	-104.4	-76.4	22.2	82.7333	190.2	219.267	233.033	264.333	267.833	370.8	448.133	490.7	745.333	756.6	809.867	823.767	850.533	862	870.967	986.033	1008.4	1019.37	1038.9	1050.3	1423.8	1532.5	1611	1667.13	1669.73	1687.47	1697.2	1704.37	1707.67
	-987.333	-843.8	-832.967	-819.133	-802.3	-393.633	-325.2	-209.5	-165.4	15.4333	46.9	176.5	193	243.567	387.6	396.133	417	508.8	512.733	514.767	518.8	554.633	564.333	716.6	728.167	861.567	889.1	939.7	964.767	1207.57	1238.53	1258.3	1346.9	1437.97	1599.67	1747.23	1765.13	1789.2	1894.77	1947.2	10000	10000	10000	10000	10000	10000	10000	10000	10000
	-996.867	-764.7	-604.867	-583.7	-512.9	-492.633	-449.267	-351.7	-170.4	-50.8	23.6333	105.833	148.833	155.767	183	206.2	208.2	241.133	249.667	252.867	294.267	376.533	442.8	483	538.3	607.667	651.133	682.833	754.467	784.3	865.133	891.9	915	963.467	1171.33	1183.73	1243.93	1270.17	1378.83	1391.07	1415.23	1487.07	1542.93	1723.7	1725.5	1861.2	1910.17	10000	10000
	-836.5	-805.633	-749.033	-746.967	-730.3	-664.833	-558.633	-317.367	-310.533	-294.033	-266.367	-182.567	-158.367	-103.7	-81.3333	-28.2333	49.7333	147.767	168.567	174.533	235.533	278.6	344.833	418.1	428.167	462.2	468.4	481.1	503.333	569.233	651.467	737.567	773.133	776.3	828.433	842.833	849.633	859.6	868.533	886.1	899.3	901.167	944.267	946.733	982.1	986.567	989.367	997.633	1095.8
	-939.767	-863.633	-791.9	-776.1	-699.267	-662.367	-636.6	-566.5	-274	-254.633	-227.433	-143.433	-139.367	-122.5	55.1667	56.9	139.333	175.733	183.033	192.633	194.267	408.433	411.2	456.433	468.8	500.3	696.567	776.433	791.567	875.733	879.967	1022.97	1187.73	1234.33	1472.43	1704.07	1707.37	1718.33	1863.43	10000	10000	10000	10000	10000	10000	10000	10000	10000	10000
	-715.7	-665.6	-458.167	-439.5	-181.167	-109.633	183.067	756.3	776.667	992.967	1192.57	1239.53	1348.13	1421.37	1576.83	1594.53	1712.47	1827.37	1906.4	1927.83	1971.87	10000	10000	10000	10000	10000	10000	10000	10000	10000	10000	10000	10000	10000	10000	10000	10000	10000	10000	10000	10000	10000	10000	10000	10000	10000	10000	10000	10000
	-920.3	-824.233	-709.067	-688.833	-521.867	-279	-125.733	-62.8	58.0333	85.9333	191.767	281.7	334.2	362.267	426.567	569.1	784.6	819.067	902.3	987.133	1196.97	1265.03	1330.23	1365.47	1417.57	1427.33	1458.8	1694.27	1744.07	1763.07	1798.8	1820.5	1909.63	1969.17	10000	10000	10000	10000	10000	10000	10000	10000	10000	10000	10000	10000	10000	10000	10000
	-956.433	-643.567	-618.933	-542.533	-317.967	-313.9	-285.3	-275	-247.133	-173	-139.533	-121.567	-110.367	-106.267	-84.8	3.43333	66.2	77.3	273.933	306.067	407.333	413.867	519.8	651.567	667	687.8	701.5	881.433	897.067	927.833	999.967	1010.2	1129.13	1248.63	1250.57	1673.87	1759.73	1841.03	1871.07	1892.27	10000	10000	10000	10000	10000	10000	10000	10000	10000
	-813.867	-808.067	-633.4	-585.833	-562	-503.867	-443.267	-88.6	-46.4667	48.3	192.533	217.933	239.2	261.967	349.633	469.833	767.667	770.1	797.533	830.9	862.667	867.967	869.667	942.167	985.967	1021.43	1116.7	1166.8	1179.23	1219.23	1252.9	1312.77	1354.1	1389.37	1511.57	1522	1537.77	1583.67	1668.93	1705.23	1713.73	1756.3	1785.5	1856.57	1922.53	10000	10000	10000	10000
	-900.667	-833.967	-801.8	-714.6	-712.9	-687.067	-584.333	-382.233	-309.367	-277.567	-174.333	-159.533	-153.567	-13.9333	-0.966667	39.0667	45.6	54.1333	66.0667	88.1	102.567	116.067	118.367	160.9	193.367	285.767	399.7	444.033	471.833	531.1	535.833	777.167	859.433	876.433	1070.47	1156.13	1189.47	1198.7	1209.1	1255.93	1267.83	1313.67	1340.23	1346.07	1355.1	1360.3	1365.13	1377	1444
	-846.333	-812.7	-765.333	-655.033	-569.967	-560.133	-541.967	-481.667	-422.967	-391.9	-239.467	-119.433	-87.6	-16.8	101.367	106.433	164.967	187.933	225.633	289	472.5	570.8	598.7	626.4	829.667	910.733	1209.13	1229.8	1232.73	1358.73	1408.23	1412.37	1650.37	1652.37	1654.73	1658.63	1679.2	1906.6	1926.37	10000	10000	10000	10000	10000	10000	10000	10000	10000	10000
	-808.567	-795.4	-787.167	-772.1	-728.5	-706.767	-674.467	-654.533	-564.8	-491.433	-299.833	-294.1	-181.333	-152.4	-147.4	-40.8667	66.5	176.4	181.733	183.667	214.4	246.8	347.133	429.567	747.133	883.167	1015.4	1109.2	1216.8	1249.67	1292.03	1326	1458.47	1647.53	1683	1720.43	1849.73	1854.27	1874.1	1905.77	10000	10000	10000	10000	10000	10000	10000	10000	10000
	-643.6	-529.7	-453.767	-351.867	-229.867	-147.633	-44	-11.3667	87.4667	133.233	152.4	161.067	183.7	242.867	245.567	304.233	343.1	345.333	393.533	483.533	747.6	810.633	854.567	874	947.1	1049.83	1106.63	1158.13	1251.53	1290.5	1335.2	1347.63	1367.1	1420.6	1722.93	1766.4	1824.57	10000	10000	10000	10000	10000	10000	10000	10000	10000	10000	10000	10000
	-982.567	-933.467	-925.2	-898.333	-859.967	-772.233	-764.867	-762.267	-746.133	-725.267	-666.5	-336.4	-306.667	-252.867	-203.467	-181.633	-163.5	-70.2333	-26.5667	-13.2	8.9	122.467	200.633	240.7	483.733	505.933	534.2	698.133	707.267	738.433	754.9	779.4	803.767	851.8	906	925.233	1281	1296.23	1320.23	1381.47	1383.57	1386.63	1390.2	1484.13	1667.1	1686.53	1688.87	1788.43	1794.83
	-999.833	-803.7	-787.833	-740.567	-633.4	-580.467	-501.9	-321.633	-299.033	-247.9	-218.833	-175.933	-170.3	-140.233	-118.467	-116.9	-60.7667	58.2333	157.567	214.333	295.8	373.9	391.533	401.033	418.1	448.067	459.333	518.033	652.2	731.533	776.167	961.1	1009.83	1071.23	1147.17	1196.23	1216.2	1229.17	1332.13	1343.9	1405.93	1461.93	1497.5	1607.7	1631.3	1780.73	1883.9	1888.3	10000
	-831.933	-735.967	-659.933	-473.133	-332.167	-303.633	-299.433	-200.7	-182.333	-145	-130.633	-60.6667	-16.7667	20	83.7333	190.267	226.333	288.533	320.2	414.767	433.1	474.367	607.367	731.8	825.967	829.467	838.833	862.9	935.033	954.9	970.8	976.5	1009.2	1254.03	1273.9	1455.9	1563.43	1686.53	1692.47	1785.83	1848.87	1902.23	1907.07	1945.7	1947.53	10000	10000	10000	10000
	-983.2	-839	-819.033	-774.133	-653.8	-528.267	-518.9	-500.3	-487.533	-374.4	-364.667	-286.367	-76.4667	-61.6667	184.667	199.233	207.7	216.533	380.667	484.533	608.433	637.633	667.5	701.667	703.933	719.9	722.2	733.633	797.733	809.2	853.133	1284.27	1382.27	1472.67	1489.1	1658.37	1706.87	1965.33	10000	10000	10000	10000	10000	10000	10000	10000	10000	10000	10000
	-787.833	-727.967	-710.967	-682.833	-495.3	-452.1	-433.5	-307.767	-235.7	-184.5	-152.7	-111.133	-85.8667	-46.8333	61.0667	152.5	203.3	226.1	233.267	258.833	395.9	435.033	522	666.9	772.3	776.067	786.9	936.933	1191.7	1216.6	1271.6	1295.07	1361.57	1488.03	1497.5	1508.43	1515	1612.23	1741.03	1769.27	1801.7	1818.37	1854.7	1861.77	1870.17	1917.93	10000	10000	10000
	-989.1	-965.6	-915.7	-812.133	-794.033	-781.367	-771.933	-753.4	-745.8	-731.833	-717.633	-589.833	-545.767	-516.633	-373.933	-318.367	-250.567	-207	-155.467	-152.167	-24.6333	156.233	167.433	179.1	199	211.733	234.5	329.6	446.733	470.033	480.2	605.533	662.867	707.267	738.433	769.867	808.733	827.233	832.567	916.6	1311.7	1355	1525.97	1548.8	1559.73	1574.67	1590	1642.13	1694.27
	-798.133	-756.433	-752.333	-668.4	-649	-630.233	-627.567	-622.233	-424.533	-417.533	-317.167	-285.433	-265.733	-250.8	-198.067	-179.733	-130.967	192.467	228.2	601.5	682.5	695.567	721.4	723.133	901.767	1068.83	1158.47	1202.63	1239.33	1260.93	1453.4	1553.13	1652.37	1663.83	1708.53	1732.2	1736.87	1772.67	1900.67	1983.87	1999.17	10000	10000	10000	10000	10000	10000	10000	10000
	-825.833	-816.267	-807.367	-790.933	-719.167	-698.067	-657.467	-155.433	-139.267	-101.3	-85.0667	-69.2333	-49.8	-21.7667	-11.9	-2.53333	142.733	151.433	213.467	312.967	367.9	382.033	393.467	400.667	478.667	505.133	513.933	523.167	541.933	694.4	721.1	723.5	740.633	773.233	786.9	838.633	895.867	922.133	1047.07	1224.87	1265.43	1319.47	1470.23	1503.13	1594.97	1651.13	1707.23	1843.6	1935.5
	-945.967	-918.067	-812.233	-722.3	-669.8	-641.733	-577.433	-434.9	-219.4	-184.933	-101.7	-16.8667	192.967	261.033	326.233	361.467	413.567	423.333	454.8	690.267	740.067	759.067	794.8	816.5	905.633	965.167	1041.47	1065.17	1203.2	1278.93	1331.57	1334.2	1480.87	1501	1729.03	1751.23	1778.6	1792.07	1830.07	10000	10000	10000	10000	10000	10000	10000	10000	10000	10000
	-870.5	-844.133	-783.767	-580.4	-479.1	-355.567	-297.033	-275.7	-99.7333	-31.4	53.8667	125.633	201.567	217.467	381.3	706.267	715.967	732.1	829.433	833.233	848.067	851.667	872.867	1022.43	1101.53	1111.67	1148.77	1205.63	1419.2	1511.43	1638.87	1652.73	1773.7	1952.67	10000	10000	10000	10000	10000	10000	10000	10000	10000	10000	10000	10000	10000	10000	10000
	-979.167	-939.767	-824.367	-812.9	-783.633	-781.667	-677.4	-650.6	-562.167	-451.3	-421.133	-411.667	-179.633	-173.233	-157.667	-105.033	161.167	165	178.4	189.933	201.233	322.6	354.5	366.733	406.867	454.4	509.367	520.567	528.2	692.267	722.567	735.367	813.533	820.633	929.6	1024.97	1063.87	1082.5	1320.6	1394.73	1501.93	1560.77	1577.5	1687.97	1715.23	1749.27	1832.03	1944.9	1983.17
	-938.533	-852.867	-819.533	-810.3	-799.9	-753.067	-741.167	-695.333	-668.767	-662.933	-653.9	-648.7	-643.867	-632	-565	-508.9	-449.2	-447.367	-400.667	-397.633	-370.5	-253.833	-205.6	-85.6333	-1.96667	179	185.767	442.867	472.833	901.667	965.4	1033.47	1178.53	1238.5	1273.2	1330.57	1352.53	1395.2	1463.17	1582.17	1900.3	10000	10000	10000	10000	10000	10000	10000	10000
	-991.8	-608.533	-469.9	-464.067	-183	-126.9	21.2	172.467	177.167	189.8	217.867	269.333	485.267	731.833	734.333	760.267	813.167	881.267	966.933	1028.33	1034.93	1179.47	1256.33	1331.37	1511.1	1670.8	1740.33	10000	10000	10000	10000	10000	10000	10000	10000	10000	10000	10000	10000	10000	10000	10000	10000	10000	10000	10000	10000	10000	10000
	-992.567	-898.767	-791.167	-758.3	-715.933	-681.967	-549.5	-360.433	-324.967	-287.533	-158.233	-153.7	-133.867	-102.2	79.5	212.4	284.533	333.133	361.9	368.5	420.267	480.933	487.2	624.433	923.5	996.9	1178.77	1181.87	1226.73	1288.03	1309.47	1319.7	1488.97	1499.4	1534.23	1712.27	1825.83	10000	10000	10000	10000	10000	10000	10000	10000	10000	10000	10000	10000
	-978.233	-967.067	-904.567	-885.733	-621.467	-324.6	-285.2	-161.367	-139.267	-1.5	181.567	193.1	211.4	464.5	578.033	680.733	743.7	762.933	977.567	1065.43	1119.93	1168	1181.87	1192.63	1245.77	1248.3	1359.27	1375.43	1406.6	1710.2	1718.97	1864.53	1925.07	1948.3	1950.5	1998.4	10000	10000	10000	10000	10000	10000	10000	10000	10000	10000	10000	10000	10000
	-976.033	-963.333	-849.667	-680.1	-572.2	-559.433	-348.933	-301.4	-299.233	-243.5	-235.367	-120.033	-31.8	-23.8333	43	120.933	187.267	191.233	201	241.3	360	487.3	615.867	642.633	646.833	1462.8	1626.93	1661.93	1718.8	1738.17	1754.1	1785.7	1964.17	10000	10000	10000	10000	10000	10000	10000	10000	10000	10000	10000	10000	10000	10000	10000	10000
	-783.367	-641.733	-420.567	-273	-268.633	-141.267	-115.8	4.36667	112.2	144.967	172.967	189.867	193.233	200.967	205.7	217.667	231.967	234.833	271.4	371	541.4	627.267	689.6	700	707.6	742.533	791.867	907.667	924.6	985	1007.27	1009.73	1056.33	1063.07	1074.57	1207.17	1226.97	1259.5	1264.37	1266.97	1354.8	1363.5	1407.93	1446.77	1565.13	1689.97	1701.53	1704.2	1720.67
	-960.6	-881.8	-823.2	-783.367	-768.933	-740.9	-723.767	-361.2	-315.533	-267.433	-255.5	-246.5	-148.8	-77.8333	-19	79.3333	163.433	359.167	459.867	476.067	489.867	523	551.6	683.7	710.567	731.033	792.133	824.767	842.233	929.2	1187.53	1240.1	1315.5	1323.17	1344.1	1363.23	1372.5	1377.1	1393.03	1421.77	1439.8	1445.03	1456.27	1558.47	1567.6	1590.07	1609.7	1621.97	1763.37
	-895.6	-827.167	-711.467	-667.367	-486.533	-455.067	-325.467	-308.967	-258.4	-114.367	-105.833	-84.9667	6.83333	10.7667	12.8	16.8333	52.6667	62.3667	214.633	226.2	359.6	387.133	437.733	462.8	705.6	736.567	756.333	844.933	936	1097.7	1245.27	1263.17	1287.23	1392.8	1445.23	1511.6	1588.87	1649.87	1691.2	1693.7	1756.37	1787.4	1881.1	10000	10000	10000	10000	10000	10000
	-793.667	-756.633	-701.633	-645.433	-507.767	-470.3	-455.1	-299.1	-288.467	-270.433	-244.133	-193.933	-190.733	-155.367	-144.533	11.5333	20.1667	94.8	213.733	226.767	342.233	373.233	466.6	584.533	586.8	597.867	764.567	779.867	840.633	850.2	862.833	935.733	1243.77	1257.03	1659.93	1679.63	1744.03	1758.9	1807.53	1829	1883.3	1982.2	10000	10000	10000	10000	10000	10000	10000
	-957.133	-854.5	-825.1	-772.967	-757.367	-638.033	-538.3	-395.8	-372.1	-333.367	-322.7	-316.3	-309.867	-285.667	-219.667	-186.867	-139.933	-135.4	-84.2667	-75.9333	128.067	145.733	173.567	219.9	440.667	455.8	627.533	642.467	756.767	913.1	984.967	1028.97	1114.6	1126.47	1144.53	1194.8	1253.03	1271.47	1290.87	1311.8	1452.1	1556.73	10000	10000	10000	10000	10000	10000	10000
	-983	-899.233	-797.2	-791.267	-656.067	-647.667	-642.667	-635.267	-325.333	-318.5	-311.067	-119.8	-90.4667	-76.9667	-70.9	-55.6667	-2.8	19.2	154.733	227.233	385.833	491.967	521.8	530.733	747.233	761.567	772.7	811.267	997.433	1025.77	1028.33	1034.13	1306.8	1329.37	1422.2	1497.43	1572.2	1648.33	1720.07	1735.87	1812.7	1849.6	1875.37	1945.47	10000	10000	10000	10000	10000
	-910.2	-882.533	-831.533	-432.467	-320.133	-30.7	51	132.9	201.167	231.267	377.033	663.267	868.533	1114.03	1253.73	1474.73	1712.07	1778.97	1951.93	10000	10000	10000	10000	10000	10000	10000	10000	10000	10000	10000	10000	10000	10000	10000	10000	10000	10000	10000	10000	10000	10000	10000	10000	10000	10000	10000	10000	10000	10000
	-834.267	-639	-525.333	-521.667	-326.2	-226.467	-187.267	-182.6	-76.6	4.06667	80.9667	119.767	124.9	227.933	263.267	310.1	646	684.6	702.533	721.4	807.133	874.9	888.133	915.067	947.067	1032.63	1039.8	1067	1259.7	1301.3	1317.63	1501.07	1503.7	1529.9	1583.27	1728.6	1937.07	10000	10000	10000	10000	10000	10000	10000	10000	10000	10000	10000	10000
	-916.2	-830.1	-816.567	-777.5	-760.4	-687.967	-660.367	-602.333	-585.167	-531.167	-520	-490.4	-437.2	-309.567	-230.233	-219	-182.233	182.367	191.267	214.833	238.067	293.667	351.4	448.6	533.567	580.7	713.833	721.7	906.6	934.1	952.2	979.2	1251.8	1293.47	1297.2	1349.03	1380.1	1427.33	1479.9	1568.9	1572.23	1602.2	1942.23	10000	10000	10000	10000	10000	10000
	-995.333	-985.867	-981.8	-322.267	-202.5	-46.1	-10.7333	254	342.933	418.5	686.8	713.433	733.933	781.633	1003.7	1044.87	1184.83	1411.33	1430.3	1458.8	1617.7	1679.93	1696.2	1706.63	1759.47	1824.4	1856.23	1866.27	1892	10000	10000	10000	10000	10000	10000	10000	10000	10000	10000	10000	10000	10000	10000	10000	10000	10000	10000	10000	10000
	-874.633	-863.633	-765.933	-648.233	-632.467	-567.733	-324.1	-285.967	-238.967	112.4	162.7	186.533	305.833	328.067	520.133	638.1	712.467	722.333	773.467	806.833	817.333	880.367	885.933	919.333	950.367	992.933	1154.87	1184.53	1232.57	1260.27	1333.27	1411.1	1505.43	1538.27	1573.83	1678	1820.87	1922.53	10000	10000	10000	10000	10000	10000	10000	10000	10000	10000	10000
	-999.9	-840.2	-770.667	-342.967	-324.567	-314.367	-262.033	-254.567	-183.633	-181.6	53	91.1	194.467	206.4	230.633	279.367	350.033	426.233	439.833	489.9	660.6	694.233	741.6	851.9	936.967	946.8	964.967	1025.27	1083.97	1115.03	1267.47	1387.5	1419.33	1490.13	1608.3	1613.37	1671.9	1694.87	1732.57	1795.93	1979.43	10000	10000	10000	10000	10000	10000	10000	10000
	-954.733	-696.133	-504.7	-247.6	-141.533	-99.4667	166.3	180.9	197.3	199.533	204.733	345.167	364.267	497.4	866.5	880.767	1046.93	1069.73	1104.83	1344.8	1538	1575.33	1591.57	1670.5	1722.57	1773.83	1818.1	1824.63	1863.8	10000	10000	10000	10000	10000	10000	10000	10000	10000	10000	10000	10000	10000	10000	10000	10000	10000	10000	10000	10000
	-823.4	-811.867	-793.567	-540.467	-426.933	-324.233	-261.267	-242.033	-27.4	60.4667	114.967	163.033	176.9	187.667	240.8	243.333	354.3	370.467	401.633	705.233	714	859.567	920.1	943.333	945.533	993.433	1008.13	1241.93	1249.4	1292.9	1379.73	1447.53	1477	1506.77	1623.27	1668.07	1696.8	1714.73	1720.1	1750.2	1779.7	1801.9	1837.07	10000	10000	10000	10000	10000	10000
	-823.033	-718.633	-666.367	-552.3	-545.8	-394.267	-344.333	-160.833	-123.633	-74.0667	-36.3	-31.9333	21.4	70.5	78.7667	105.633	144	231.733	239.1	241.7	257.833	278.7	337.467	667.567	697.3	751.1	800.5	822.333	840.467	933.733	977.4	990.767	1012.87	1126.43	1204.6	1244.67	1487.7	1509.9	1538.17	1702.1	1711.23	1742.4	1758.87	1783.37	1807.73	1855.77	1909.97	1929.2	10000
	-945.733	-846.4	-789.633	-708.167	-630.067	-612.433	-602.933	-585.867	-555.9	-544.633	-485.933	-351.767	-272.433	-227.8	-42.8667	5.86667	67.2667	143.2	192.267	212.233	225.2	328.167	339.933	401.967	457.967	493.533	603.733	627.333	776.767	879.933	884.333	1138.4	1183.97	1227	1592.6	1713.47	1944.87	1998.6	10000	10000	10000	10000	10000	10000	10000	10000	10000	10000	10000
	-899.6	-775.167	-681	-677.5	-668.133	-644.067	-571.933	-552.067	-536.167	-530.467	-497.767	-252.933	-233.067	-51.0667	56.4667	179.567	185.5	278.867	341.9	395.267	400.1	438.733	440.567	512.967	556.667	694.733	758.433	833	860.5	862.433	891.1	948.733	950.667	953.767	961.733	964.567	986.233	998.833	1003.1	1021.33	1023.03	1137.6	1184.87	1240.17	1270	1503.97	1550.4	1629.2	1687.8
	-936.133	-877.5	-870.633	-746.933	-540.567	-309.567	-208.8	-190.367	-135.567	-118.467	8.13333	173.4	175	254.833	342.2	352.4	360.467	413.033	423.967	428	479.833	506.167	522.733	542.867	603.133	625.833	706.867	709.167	742.933	817.2	820.433	842.167	1210	1228.77	1238.43	1292.4	1314.67	1385.57	1505.87	1561.03	1606.43	1714	1762.17	1790.3	1837.1	1884.47	1915.77	10000	10000
	-995.967	-898.733	-769.933	-741.7	-709.267	-692.6	-656.267	-649.2	-640.8	-593.033	-271.267	-213.333	-153.9	-131	-95.6667	-53.5	-19.8333	270.2	286.8	357.6	362.1	375.2	399.467	417.4	527.667	529.3	604.333	647.8	677.667	712.533	819.667	948.433	1001.03	1021	1107.53	1118.43	1154.7	1236.57	1241.5	1329.3	1430.63	1504.23	1542.37	1652.57	1724.93	1753.27	1799.77	1806.03	10000
	-954.267	-856.233	-835.433	-829.467	-768.467	-725.4	-659.167	-585.9	-575.833	-541.8	-535.6	-522.9	-500.667	-434.767	-352.533	-266.433	-230.867	-227.7	-175.567	-161.167	-154.367	-144.4	-135.467	-117.9	-104.7	-102.833	-59.7333	-57.2667	-21.9	-17.4333	-14.6333	-6.36667	91.8	152.6	175.9	249.533	265.267	487.033	506	541.467	626.367	640.933	700.4	724.167	731	768.6	869.467	881.033	903.9
	-994.367	-883.833	-625.333	-619.367	-609.6	-421.3	-317.167	-293.267	-271.733	-265.033	-165.233	-66.0333	-18.8333	-2.7	13.1333	22.6	31.3333	150.2	252.7	301.233	425.833	509.567	868.9	884.733	897.967	951.533	965.1	1067.03	1141.9	1151.27	1217.8	1281.67	1315.73	1331.07	1426.5	1561.73	1570.07	1676.6	1682.43	1754.9	1814.17	1832.73	10000	10000	10000	10000	10000	10000	10000
	-912.167	-788.067	-459.967	-332.967	-105.7	-76.7667	-53.7	-50.7	174.3	195.4	203.233	245.4	341.033	355.5	427.933	469.433	527.3	581.167	650.7	703.733	902.867	993.933	1025.3	1072.57	1098.63	1127.43	1263.4	1355.77	1437.6	1720.07	1753.77	1799.37	1849.43	1958.73	10000	10000	10000	10000	10000	10000	10000	10000	10000	10000	10000	10000	10000	10000	10000
	-965.567	-876.633	-869.9	-792.967	-723.533	-528	-463.433	-443.9	-432.633	-425.4	-370.567	-279.067	-256.267	-238.833	-214.033	-152.6	-102.167	-65.7333	-0.1	18	154.4	211.033	218.167	249.8	266.2	274.433	317.767	406	415.667	557.367	596.133	649.8	681.9	694.6	724.133	759.5	777.633	1037.3	1318	1369.6	1538.67	1667.53	1949.9	10000	10000	10000	10000	10000	10000
	-942.767	-797.133	-775.967	-752.667	-746.6	-698.567	-679.467	-612.533	-572.833	-467.933	-406.067	-384.8	-371.167	-355.633	-162.033	-97.7667	-75.1	138.967	193.967	208.633	249.667	275.3	316.6	321.7	327.167	415.8	464.167	590.8	676.9	690.433	729.5	746.6	819.033	846.633	904.667	921.833	975.833	987	1016.6	1069.8	1197.43	1276.77	1288	1324.77	1689.37	1698.27	1721.83	1745.07	1800.67
	-789.633	-784.667	-710.567	-621	-597.767	-493.6	-321.1	-316.1	-306.967	-295.733	-266.067	-210.133	-184.767	-145.667	-60.0667	-54.3667	211.133	240.733	278.067	389.633	499.633	536.3	646.3	715.833	718	755.7	976.233	990.333	1006.83	1013.63	1023.1	1027.17	1686.7	1806.47	1962.87	1998.23	10000	10000	10000	10000	10000	10000	10000	10000	10000	10000	10000	10000	10000
	-918.433	-737	-398	-290.967	-136.9	-91.6667	215.033	245.4	345.8	358.433	398.167	552.967	637.6	751.233	790.8	866.833	898.5	931.267	1019.57	1167.6	1176.93	1187.23	1224.57	1289.03	1379.7	1400.83	1462.53	1646.3	1651	1657.27	1794.6	1816.13	1890.07	1986.1	10000	10000	10000	10000	10000	10000	10000	10000	10000	10000	10000	10000	10000	10000	10000
	-879.4	-851.433	-823.067	-775.033	-772.6	-744.4	-725.733	-576.367	-530.167	-505.6	-292	-249.967	-97.4667	-85.5	-68.3667	-8.33333	162.3	170.533	184.333	200.9	245.567	254.967	301.333	433.6	438.133	515.533	587.4	686.5	772.233	796.5	915.2	1008.43	1080.27	1083.6	1093.03	1123.5	1161.6	1179.5	1199.7	1209.8	1246.5	1264.97	1275.1	1301.9	1327.23	1371.17	1517.13	1750.07	1763.07
	-731.8	-653.667	-640.9	-621.267	-343.767	-322.867	-314.7	-282.8	-218.867	-177.433	-99.5333	-72.4667	-59.3333	-25.3333	215.433	301	392.2	506.233	520.3	588.867	792.7	835.2	929.733	1051.5	1095.43	1253.6	1303.8	1497.3	1676.57	1700.83	1706.07	1719.03	1760.47	1829.1	1966.17	1970.9	10000	10000	10000	10000	10000	10000	10000	10000	10000	10000	10000	10000	10000
	-953.267	-889.1	-866.3	-825.267	-821.033	-765.833	-762.833	-717.833	-693.433	-667.467	-589.467	-547.9	-522.7	-418.567	-382.9	-365.933	-203.133	-150.767	-106.233	220.767	251.733	321.7	360	410.167	431.267	491.3	619.033	864.2	884.167	949.033	981.6	1103.6	1243.2	1317.1	1325.5	1368.63	1598.13	1742.73	1779.47	1809.53	10000	10000	10000	10000	10000	10000	10000	10000	10000
	-966.967	-833.067	-791.6	-679.7	-466.2	-387.633	-309.8	-273.367	-236.833	-165.167	-133.033	-84.4333	-47.0333	-2.56667	73.3667	229.1	326.4	428.4	518.433	593.767	629.8	691.4	708.067	830.1	867.633	936.933	1087.47	1095.07	1103.63	1192.67	1196	1257.03	1284.63	1308.83	1324.7	1406.73	1538.17	1725.8	1738.5	1771.83	1843.57	10000	10000	10000	10000	10000	10000	10000	10000
	-880.4	-860.967	-784.733	-737.4	-657.933	-605.433	-308.8	-284.767	-104.467	-67.2333	218	224.2	239.6	242.167	273	280.4	303.633	441.533	503.8	616.2	713.067	786.967	841.033	878.033	883.967	1022.77	1048.1	1068.8	1079.33	1104.63	1108.1	1352.27	1358.7	1392.07	1405.83	1853.6	10000	10000	10000	10000	10000	10000	10000	10000	10000	10000	10000	10000	10000
	-996.267	-956.833	-783.2	-738.367	-728.367	-677.233	-643.533	-544.9	-389.7	-330	-156.833	-154.767	-151.4	-137.7	-46.6	-18.8667	0.233333	130.8	157.167	182.367	190.767	238.533	240.6	244.833	272.4	275.4	335.7	356.733	360.733	403.367	425.8	430.933	469.467	495.9	504.433	532.133	554.5	587.267	639.867	645.967	667.133	753.333	778.067	901.767	928.7	931.567	1089.33	1110.67	1117.27
	-819.333	-804.767	-796.3	-787.467	-623.333	-519.467	-395.567	-366.367	-336.5	-302.333	-300.067	-284.1	-281.8	-270.367	-206.267	-194.8	-150.867	280.267	378.267	468.667	485.1	654.367	702.867	961.333	1199.37	1349.83	1409.43	1436.73	1466.6	1775.87	1791	1871.07	1927.67	10000	10000	10000	10000	10000	10000	10000	10000	10000	10000	10000	10000	10000	10000	10000	10000
	-943.933	-833.767	-829.733	-826.067	-769.433	-726.733	-713.333	-580.4	-502.1	-469.667	-352.933	-274.333	-254.9	-221.9	-164.367	28.8333	46.5667	62.9333	70.2333	151.767	283.333	343.567	345.533	444.367	465.933	522.767	861.533	1303.43	1362.3	1432.23	1464.03	1632.9	1698.63	1755.33	10000	10000	10000	10000	10000	10000	10000	10000	10000	10000	10000	10000	10000	10000	10000
	-875.933	-858.267	-830.433	-784.1	-563.333	-548.2	-376.467	-361.533	-247.233	-90.9	-19.0333	24.9667	110.6	122.467	140.533	190.8	249.033	267.467	286.867	307.8	448.1	552.733	1070.53	1088.83	1124.67	1322.63	1361.07	1367.37	1370	1408.4	1516.47	1522.33	1562.57	1590.27	1643.47	1675.83	1692.57	1731.33	1814.33	1834.8	1878.2	10000	10000	10000	10000	10000	10000	10000	10000
	-984.3	-730.8	-611.767	-434	-394.967	-351.133	-291.833	-258.533	-213.067	-141.033	-117.4	-56.6667	6.7	39.1	76.6667	85.6333	135.633	207.167	254.5	357.6	379.6	426.1	436.067	460.133	1122.13	1140.2	1204.9	1215.93	1219.03	1225.67	1237.67	1240.97	1274.73	1348.67	1382.07	1390.17	1470.43	1496.67	1539.97	1543.8	1576.33	1633.33	1644.47	1710	1747.83	1773.73	1793.93	1804.8	1848.47
	-891.267	-762.433	-337.3	-278.367	-271.733	-264.267	-188.433	-46.3333	108.5	197.033	204.333	246.467	259.567	293.433	312.133	443.033	525.2	631.9	633.967	655.267	741.933	1064.27	1189.63	1310.8	1358.33	1387.57	1488.5	1598	1646.3	1676.43	1732.5	1775.6	1880.27	1956.1	10000	10000	10000	10000	10000	10000	10000	10000	10000	10000	10000	10000	10000	10000	10000
	-667.3	-589.733	-256.233	-251.167	-211.133	-93.5667	166.933	175.1	181.567	194.967	202.033	220.267	232.733	505.167	565.833	695.7	732.767	767.1	783	877.133	954.867	988.6	1048.53	1090.77	1178.07	1233.4	1309.13	1357.4	1406.87	1409.17	1443.67	1448.83	1682.7	1688.8	1704.17	1757.67	1982.47	10000	10000	10000	10000	10000	10000	10000	10000	10000	10000	10000	10000
	-938.567	-871.933	-780.833	-775.167	-750	-731.4	-648.667	-242.4	-225.4	-218.833	-201.733	-116.2	29.4667	67.7667	83.9333	197.667	240.467	251.9	293.9	394.467	703.9	754.133	827.333	910.167	1146	1218.33	1243.8	1493.1	1685.57	1711.9	1746.33	10000	10000	10000	10000	10000	10000	10000	10000	10000	10000	10000	10000	10000	10000	10000	10000	10000	10000
	-780.667	-747.733	-690.567	-688.433	-675.7	-594.533	-581.7	-570.967	-491.9	-486.767	-484.733	-381.633	-319.733	-252.433	41.7667	80.0333	83.0667	127.6	134.9	139.2	168.567	200.9	226.433	253.067	304.433	321.6	377.2	390.8	441	586.6	791.333	879.433	954.733	958.467	991.6	1036.93	1122.63	1251.33	1266.37	1318.83	1392.6	1423.17	1531.8	1571.2	1686.6	1698.07	1727.33	1729.3	1833.57
	-991.7	-686.1	-605.4	-581.933	-520.1	-495.4	-372.4	-200.633	-147.633	-72.2	15.6333	49.9333	60.4	91.8	96.1667	187.8	207.4	310.4	345.4	353.667	361.767	598.7	641.933	700.9	730.033	736.233	778.067	880.1	903.5	905.433	920.367	948	1006.2	1038.43	1081.63	1119.23	1178.57	1186.23	1338.2	1449.07	1485.37	1541.43	1588.73	1607.9	1624.37	1647.23	1824.03	1943.97	1954.77
	-808.333	-801.133	-768.8	-729.433	-667.433	-535.533	-372.867	-370.5	-160.9	-9.1	176.033	196.633	224.567	319.667	365.567	659.067	893.133	940.6	993.667	1214.57	1320.5	1361	1397.93	1414.03	1592.77	1614.1	1684.33	1691.67	1704.87	1878.47	1926.53	10000	10000	10000	10000	10000	10000	10000	10000	10000	10000	10000	10000	10000	10000	10000	10000	10000	10000
	-832.7	-722.8	-690.333	-675.6	-649.733	-617.9	-606.067	-597.333	-588.467	-336	-295.5	-217.3	-182.733	-161.433	-50.1333	86.8333	181.033	194.567	279.833	296	410.267	417.633	435.6	568.9	689.3	696.767	709.667	714.267	753.9	821.667	830.133	938.667	1164.37	1409.77	1499.07	1511.23	1639.63	1646.63	1675.6	1698.83	1752.4	1763.1	1780.2	1923.57	10000	10000	10000	10000	10000
	-856.8	-559.8	-495.2	-488.933	-217.233	-166.833	-58.2667	86.7667	103.4	124.733	282.167	292.233	346.133	545.1	620.433	673.1	959.233	961.6	1028.67	1088.77	1193.37	1222.9	1325.47	1337.23	1412.37	1528.93	1596.43	1712.53	10000	10000	10000	10000	10000	10000	10000	10000	10000	10000	10000	10000	10000	10000	10000	10000	10000	10000	10000	10000	10000
	-987.367	-968.2	-953.933	-763.167	-733.5	-690.5	-680.567	-507.9	-471.467	-337.933	-288.933	-284.233	-275.7	-265.433	-247.933	-186.533	-59.8	222.367	282.467	335.867	371.467	683.967	788.367	840.633	954.7	961.2	1112.73	1162.67	1346.17	1383.37	1432.93	1470.7	1475.07	1528.4	1577.5	1585.77	1612.63	1651	1738.73	1746.1	1748.7	1764.83	1785.7	1844.47	10000	10000	10000	10000	10000
	-845.7	-806.133	-803.267	-723.067	-691	-519.7	-379.7	-268.6	-129.433	-112.733	76.8667	93.4667	132	204.933	222.467	234.833	278	293.967	310.233	362.133	426.633	437.267	695.967	719.333	770.2	827.567	880.633	888.3	992.967	1374.23	1648.47	1703.1	1781.33	1899.9	1907.43	1914.9	10000	10000	10000	10000	10000	10000	10000	10000	10000	10000	10000	10000	10000
	-843.767	-831.367	-827.167	-825.233	-784.667	-679.533	-675.067	-654.5	-533.4	-506.767	-326.167	-299.933	-244.633	-127.567	-58.7333	101.833	184	224.367	345.6	438.467	449.867	483	490.3	536.2	578.467	634.867	654.533	685.633	732.067	736.5	767.633	778.067	784.5	799.433	831.3	915.167	964.867	980.067	985.5	996.367	1099.63	1156	1157.9	1197.17	1200.1	1208.1	1215.5	1290.27	1336.77
	-959.067	-812.467	-665.9	-620.167	-511.933	-472.5	-465.5	-332.8	-310.5	-271.133	-174.433	-143.667	-33.7333	8.2	74.8	275.4	299.233	313.233	386.6	413.7	442.433	445.067	491.133	638.733	677.267	769.433	855	1046.47	1059.4	1366.07	1391.1	1440.8	1519.4	10000	10000	10000	10000	10000	10000	10000	10000	10000	10000	10000	10000	10000	10000	10000	10000
	-902.6	-894.733	-853.967	-759.233	-730.333	-719.433	-693.1	-663.633	-623.5	-621.7	-565.767	-511.667	-456.867	-408.533	-388.567	-336.633	-124.7	-73	158.367	176.167	197.9	208.7	241.633	284.433	296.833	309	330.867	401.867	500.533	655.867	664.1	694.4	696.9	760.133	762.867	779.867	926.633	985.533	1020.13	1258.8	1307.5	1392.53	1432.23	1588.33	1601.07	1633.3	1639.5	1643.6	1708.5
	-938.433	-920.133	-884.3	-686.333	-647.9	-641.6	-638.967	-600.567	-492.5	-486.633	-446.4	-418.7	-365.5	-333.133	-316.4	-277.633	-194.633	-174.167	-130.767	132.967	186.767	224.267	278.5	280.933	287.633	341.8	399.933	423.633	427.2	446.467	464.067	488.633	497.333	558.233	595.7	689.3	728.867	738.767	755.233	887.3	949.233	962.533	1172.47	1203.33	1259.93	1262	1278.67	1344.13	1450.33
	-813.2	-692.967	-674.9	-578.833	-260.4	-8.1	162.733	164.433	167.167	189.133	227	467.867	518.233	633.4	653.767	786.333	1014.6	1125.13	1383.63	1389.6	1399.37	1587.67	1691.8	1715.7	1737.23	1743.93	1843.73	1942.93	1990.13	10000	10000	10000	10000	10000	10000	10000	10000	10000	10000	10000	10000	10000	10000	10000	10000	10000	10000	10000	10000
	-788.233	-683.1	-573.3	-389.3	-260.467	164.667	223.6	230.233	237.7	313.533	455.633	610.467	699	706.3	748.433	761.533	795.4	814.1	945	1027.17	1133.87	1135.93	1157.23	1243.9	1566.23	1691.6	1812.77	1860.3	1889.53	1990.47	10000	10000	10000	10000	10000	10000	10000	10000	10000	10000	10000	10000	10000	10000	10000	10000	10000	10000	10000
	-970.967	-932.167	-902.167	-876.7	-832.833	-821.4	-796	-782.7	-707.5	-693.467	-654.933	-565.667	-347.1	-248.033	-163.3	-153.367	55.6333	68.5667	171.333	177.533	303.2	690.567	725.167	813.967	870.933	1167.13	1225.5	1244.53	1256.4	1482.93	1760.7	10000	10000	10000	10000	10000	10000	10000	10000	10000	10000	10000	10000	10000	10000	10000	10000	10000	10000
	-803.033	-752.8	-679.6	-596.767	-360.933	-288.6	-263.133	-13.8333	178.633	204.967	239.4	516.733	600.433	663.9	697.133	715.233	798.267	1050.73	1081.63	1265.13	1687.67	1695.57	1718.03	1763.27	1836.53	1931.33	10000	10000	10000	10000	10000	10000	10000	10000	10000	10000	10000	10000	10000	10000	10000	10000	10000	10000	10000	10000	10000	10000	10000
	-999.033	-775.233	-571.4	-518.2	-468.1	-444.033	-424.767	-390.2	-383.433	-361.167	-333	-301.8	-142.133	-5.53333	0.366667	45.2	98.3333	123.033	130.067	197.467	216.033	282.467	500.8	725.3	758.233	815.4	817.533	830.267	911.433	924.267	935	1014.07	1019.2	1021.23	1124.33	1186.23	1253.53	1547.73	1586	1589.03	1633.57	1640.87	1645.17	1674.53	1706.87	1732.4	1759.03	1810.4	1827.57
	-892.567	-842.267	-818.433	-699.133	-676.9	-484.833	-366.867	-292.5	-282.633	-231.5	-198.133	-187.633	-124.6	-119.033	-85.6333	-54.6	-12.0333	149.9	179.567	227.6	255.3	328.3	406.133	500.467	533.3	568.867	673.033	815.9	917.567	1013.87	1071.87	1161.53	1169.67	1172.57	1200.77	1226.73	1261.57	1266.17	1271.63	1293.77	1392.27	1577.23	1584.4	1595.8	1631.47	1706.9	1725.97	1740.5	1999.47
	-885.3	-814.1	-782.167	-702.9	-594.133	-427.2	-307.533	-291.133	-268.3	-232.633	-222.7	-197.067	-182.8	-31.8667	-24.4333	-13.2	67.3667	112.767	124.367	159.367	200	244.4	307.167	343.433	437.533	582.5	643.233	660.367	674.267	701.133	774.7	827.133	841.333	1044.6	1157.17	1235.3	1252.17	1280.9	1420.77	1703.67	1710.87	1743.2	1782.57	1844.57	1976.47	10000	10000	10000	10000
	-941.633	-833.833	-828.167	-784.3	-758.6	-662.167	-660.533	-645.533	-538.9	-389.433	-367.967	-318.433	-45.0667	-37.5	-18.8	87.6667	118.6	131.233	140.033	159.567	208.2	269.633	301.367	354.867	369.667	522.1	543.5	561.967	678.8	716.367	780.067	832.333	846.967	1031.33	1163.43	1172.57	1202.03	1254.6	1314.3	1344.23	1371.33	1544.03	1609.57	1619.1	1658.17	1662.07	1678.03	1688.2	1802.8
	-848.1	-827.233	-812.8	-796.967	-783.667	-766.167	-718	-678.833	-653.967	-631.967	-429.533	-293.733	-290.433	-203.767	-97.1	57.8333	172.6	188.567	235.867	249.233	255.8	356.933	377.5	428.4	441.333	544.633	605	614.533	616.833	651.5	714.067	725.533	838.333	904.1	918.533	1365.37	1479.27	1555.2	1657.1	1779.1	1861.33	1964.97	1997.6	10000	10000	10000	10000	10000	10000
	-891.133	-796.833	-617.3	-583	-377.833	-336.633	-330.7	-328.133	-316.3	-177.533	87.6	173.8	177	205.367	229.833	309.467	334.5	341.1	349.633	362.567	395.3	453.867	542.6	723.2	738.467	759.967	763.733	826.167	994.933	1020.03	1196.73	1227.87	1252.83	1334.7	1403.2	1484.27	1670.67	1707.23	1774	1857.57	1876.83	1984	10000	10000	10000	10000	10000	10000	10000
	-657.367	-388.133	-351.733	-294.7	-222.8	-199.267	-56.9	-40.8	55.4	77.3667	88.3667	126.467	186.367	228.333	390	460.133	476.767	669.467	735.067	813.333	816.567	849.1	871.367	880.3	897.233	925	950.867	1147.03	1283.93	1407.8	1535.67	1546.4	1640.17	1660	1669.8	1748.1	1824.23	10000	10000	10000	10000	10000	10000	10000	10000	10000	10000	10000	10000
	-761.633	-750.367	-697.1	-683.2	-656.433	-644.967	-636	-520.933	-498.567	-487.6	-468.067	-456.667	-83.1667	25.5333	104.033	160.167	162.767	180.5	190.233	197.4	200.7	226.267	246.033	274.3	327.667	334.8	347.367	362.667	377.9	390	437.367	520.667	616.033	649.967	677.367	918.367	926.7	933.867	1118.5	1373.93	1711.43	1755.07	1776.4	1844.6	1886.8	1910.67	1937.87	1955.67	10000
	-961.233	-882.867	-802.933	-785.933	-760.667	-720	-703.767	-683.3	-297	-190.7	-80.1	-64.3667	34.5333	67.6333	82.2	90.1333	171.433	265.867	284.433	300.733	429.067	451.533	481.467	483.867	556.4	567.633	573.8	577.433	643.233	646.6	678.167	956.3	1214.27	1239.87	1284.23	1546.9	1582.07	1750.07	1787.6	1818.93	1872.73	1945.73	1948.43	10000	10000	10000	10000	10000	10000
	-817.267	-792.367	-737.367	-713.9	-647.4	-520.933	-511.467	-500.533	-493.967	-396.733	-267.933	-239.7	-207.267	-190.6	-154.267	-147.2	-138.8	-91.0333	230.733	288.667	348.1	371	406.333	448.5	482.167	772.2	788.8	859.6	864.1	877.2	901.467	919.4	1029.67	1031.3	1106.33	1149.8	1179.67	1214.53	1321.67	1450.43	1503.03	1523	1609.53	1620.43	1656.7	1738.57	1743.5	1831.3	1932.63
	-965.5	-880.6	-866.033	-806.567	-782.8	-775.967	-738.367	-637.5	-625.933	-603.067	-530.433	-472.267	-439.667	-355.867	-325.933	-315.733	-300.633	-286.4	-283.233	-212.433	-208.133	-133.3	-49.2667	43	156.667	178.467	305.467	353.433	396.4	468.233	507.967	553.867	762.967	764.533	859.633	1071.37	1158.5	1188.53	1198	1208.1	1240.77	1297.9	1318.07	1322.8	1347.3	1415	1535.5	1669.17	1682.67
	-871.833	-860.3	-790.367	-788.333	-645.5	-527.433	-473.833	-437.367	-426.8	-303.067	-104.333	-46.9	156.4	162.367	174.933	192.967	325.567	685.333	705.433	708.2	710.5	786.767	842.167	870.633	960	962.133	965.367	1011.67	1022.93	1109.9	1126.67	1173	1178.83	1186	1197.53	1205.33	1225.4	1253.7	1272.67	1459.2	1515.07	1529.53	1563.37	1580.3	1602.67	1689.67	1713.73	1751.7	1767.9
	-790.9	-757.2	-711.6	-661.533	-552.233	-397.167	-223.533	-67.8	198.7	256.867	377.967	645.067	705.067	765.367	777.067	834.867	926.5	944.2	1167.43	1209.33	1227.47	1245.27	1252.27	1256.67	1263.23	1344.17	1657.57	1671.27	1711.7	1740.73	1773.6	1861.23	10000	10000	10000	10000	10000	10000	10000	10000	10000	10000	10000	10000	10000	10000	10000	10000	10000
	-981.033	-927.667	-782.333	-573.867	-485.9	-370.633	-281.967	-251.233	-121.633	-87.3	-50.9667	148.6	168.167	185.7	611	623	653	750.733	779.367	793.167	833.233	947.9	1038.43	1095.03	1199.1	1622.07	1691.93	1869.27	1933.83	10000	10000	10000	10000	10000	10000	10000	10000	10000	10000	10000	10000	10000	10000	10000	10000	10000	10000	10000	10000
	-992.4	-939.2	-811.567	-732.233	-721	-684.233	-319.633	-310.733	-287.167	-263.933	-208.333	-150.6	-53.4	31.5667	78.7	211.833	219.7	404.6	432.1	450.2	477.2	749.8	791.467	795.2	847.033	878.1	925.333	977.9	1066.9	1070.23	1100.2	1440.23	1554.5	1867.37	1892	1968.4	10000	10000	10000	10000	10000	10000	10000	10000	10000	10000	10000	10000	10000
	-953.3	-923.133	-913.667	-681.633	-675.233	-659.667	-607.033	-340.833	-337	-323.6	-312.067	-300.767	-179.4	-147.5	-135.267	-95.1333	-47.6	7.36667	18.5667	26.2	190.267	220.567	233.367	311.533	318.633	427.6	522.967	561.867	580.5	818.6	892.733	999.933	1058.77	1075.5	1185.97	1213.23	1247.27	1330.03	1442.9	1481.17	1630.97	1705.17	1786.7	1860.8	1989.97	10000	10000	10000	10000
	-881.733	-793.467	-703.167	-690.233	-662.633	-659.8	-604.467	-579.8	-569.5	-439.2	-252.667	-247.367	-184.633	2.33333	18.5333	305.033	334.333	725.467	767.867	775.633	785.233	871.067	881	915.433	1045.53	1072.9	1120.37	1178.9	1193.13	1211.6	1219.03	1255.77	1281.97	1365.57	1374.1	1403.7	1459.03	1508.13	1569.9	1664.9	1812.83	1926.2	10000	10000	10000	10000	10000	10000	10000
	-799.867	-779.2	-776.267	-650.267	-600.767	-596.633	-358.633	-356.633	-354.267	-350.367	-329.8	-102.4	-82.6333	81.5667	150.233	190.9	211.3	310.267	385.867	442.967	722.067	1015.03	1250.63	1357.53	1523.13	1581.5	1620.67	1891.37	1991.53	10000	10000	10000	10000	10000	10000	10000	10000	10000	10000	10000	10000	10000	10000	10000	10000	10000	10000	10000	10000
	-948.8	-930.6	-869.467	-530.133	-440.3	-437.467	-367.033	-341.5	-289.1	-216.167	-184.433	-139.367	-128	-27.3333	53.2333	186.367	250.233	268.967	278.6	287.633	292.233	369.6	506.933	773.2	789.333	804.633	914.167	1140.13	1398.77	1523.23	1585.63	1671.13	1863.43	1932.57	10000	10000	10000	10000	10000	10000	10000	10000	10000	10000	10000	10000	10000	10000	10000
	-936.867	-840.267	-833.767	-825.867	-764.767	-713.033	-639.267	-599.167	-354.8	-57.8	6.8	13.0667	284.767	335.167	443.733	588.767	605.4	626.733	784.167	794.233	848.133	1047.1	1122.43	1175.1	1461.23	1463.6	1530.67	1590.77	1695.37	1724.9	1827.47	1839.23	1914.37	10000	10000	10000	10000	10000	10000	10000	10000	10000	10000	10000	10000	10000	10000	10000	10000
	-991.367	-948.033	-795.867	-767.867	-764.433	-731.067	-726.967	-502.467	-418.433	-321.767	-318.7	-278.533	-275.7	-258.967	-248.9	-243.867	-230.533	-216.633	-203.733	-100	-77.6	-59.3	-44.9333	-30.8667	-23.8	-10.3333	2.8	17.6333	36.8	51.0667	241.833	271.5	314.5	324.433	497.1	533.533	667.067	716.067	720.767	729.3	739.567	757.067	818.467	945.2	1227.37	1287.47	1340.87	1376.47	1688.97
	-837.533	-771.933	-693.667	-690.433	-657.9	-635.633	-626.7	-609.767	-582	-556.133	-359.967	-223.067	-99.2	28.6667	39.4	133.167	153	162.8	241.1	317.233	500.067	650.8	669.667	696.4	749	771.667	774.467	873.1	928.133	968.767	980.367	1024.5	1165.07	1202.97	1350.17	1401.6	1519	1541.67	1789.63	1853.7	1953.77	10000	10000	10000	10000	10000	10000	10000	10000
	-968.167	-904.067	-848.9	-811.733	-806.367	-768	-664	-585.2	-547.2	-536.5	-533.6	-458.9	-372.2	-346.1	-328.633	-299.133	-185.2	-162.033	-112.3	-76.3333	-59.0333	-45.0667	35.6333	52.0333	66.7667	92.1667	191.667	304.833	663.2	675.6	679.8	681.733	722.3	827.433	831.9	852.467	973.567	1000.2	1180.8	1207.03	1262.33	1379.4	1448.23	1608.8	1690.97	1731.33	1852.57	1945.43	1956.83
	-911.267	-763.7	-745.8	-721.733	-616.167	-563.733	-497.367	-420.1	-359.1	-317.767	-315.267	-252.6	-221.567	-127.867	13.5	160.533	181.4	201.1	404.033	448.367	538.5	541.133	557.5	660.767	662.633	1025.77	1169.97	1189.93	1234.83	1355.17	1480.7	1490.07	1508.67	1521.43	1634.57	1644.3	1722.6	1932.5	1947.3	10000	10000	10000	10000	10000	10000	10000	10000	10000	10000
	-921.467	-919.2	-908.133	-741.433	-726.133	-665.367	-655.8	-643.167	-570.267	-262.233	-248.967	153.933	173.633	238.033	252.9	301.533	323	377.3	476.2	642.5	742	762.833	972.9	1171.7	1195.8	1258.57	1314.97	1360.6	1493.4	1568.03	1678.2	1682.23	1685.9	1742.53	1785.23	1798.63	1931.57	10000	10000	10000	10000	10000	10000	10000	10000	10000	10000	10000	10000
	-966	-884.633	-805.8	-785.4	-772.067	-687.633	-685	-638.5	-613.233	-540.133	-495.6	-472.1	-391.833	-340.567	-332.467	-318.3	-305.433	-284.533	-279.033	-270.467	-199.533	-111.1	-102.433	-23.4	-13.6333	40.8333	118.1	125.567	142.833	149.767	160.667	180.133	190.4	201.833	209.833	216.567	331.033	488.333	531.467	534.367	635.9	665.7	769.067	801.7	866.7	941.233	1136.23	1174.03	1263.8
	-948.233	-939.9	-833.367	-827.533	-755.067	-695.8	-677.233	-427.1	-176.233	-87.6333	-10	71.8	75.5667	96.8667	184.567	191.9	222.567	310.067	354.167	472.267	529.133	598.167	824.033	1148.1	1260.37	1450.93	1507	1586.57	1596.53	1660.57	1885.4	1930.53	10000	10000	10000	10000	10000	10000	10000	10000	10000	10000	10000	10000	10000	10000	10000	10000	10000
	-623.667	-372.967	-339.067	-174.333	-84.3	-68.6667	59.3667	96.6333	182.367	205.133	283.1	454.733	550.1	551.867	627.667	811.033	905.067	964.433	1017.1	1023	1374.53	1439.87	1468.3	1672.97	10000	10000	10000	10000	10000	10000	10000	10000	10000	10000	10000	10000	10000	10000	10000	10000	10000	10000	10000	10000	10000	10000	10000	10000	10000
	-998.633	-970.967	-757.767	-669.167	-633.133	-509.8	-341.3	-338.7	-325.133	-299.533	-231.467	-156.4	-134.033	-118.3	-97.5	-90.9667	187.6	198.3	276.367	282.933	284.6	363.133	379.967	389.1	651.9	776.033	817.8	988.133	1038	1076.8	1106.8	1132.27	1176.13	1187.57	1212.97	1226.27	1301.47	1315.5	1354.03	1443.3	1661.87	1760.93	1845.67	1855.6	10000	10000	10000	10000	10000
	-958.267	-927.367	-743.867	-321.333	-313.433	-290.967	-245.733	-172.467	-77.6667	7.3	28	64.6667	182.767	204.467	305.367	380.3	677.4	703.7	812.033	870.633	880.2	883.433	1023.27	1134.9	1237.7	1277.6	1353.67	1406.8	1605.9	1745.53	1818.27	1902	1913.43	1927.3	1941.8	10000	10000	10000	10000	10000	10000	10000	10000	10000	10000	10000	10000	10000	10000
	-950	-794.6	-697	-547.6	-538.533	-520.8	-346.2	-199.433	-182.7	-176.633	-131.933	-91.9333	190.1	195.9	370.567	418.133	441.967	500.1	560.7	915.367	957.5	1052.27	1196.5	1221.9	1243.17	1265.93	1353.6	1473.8	1771.63	1774.07	1801.5	1834.87	1866.63	1871.93	1873.63	1946.13	1989.93	10000	10000	10000	10000	10000	10000	10000	10000	10000	10000	10000	10000
	-909.267	-898.9	-841.367	-789.8	-765	-732.3	-686.6	-673.3	-636.733	-532.7	-522.1	-443.833	-325	-307.333	-281.633	-241.167	-231.467	-220.8	-102.433	-80.5333	123.233	211.5	301.8	314.733	342.333	345.167	400.5	425.167	435.467	565.767	752.3	757.6	820.333	1007.3	1023.5	1310	1339.3	1730.43	1772.83	1780.6	1790.2	1876.03	1885.97	1920.4	10000	10000	10000	10000	10000
	-983.7	-925	-893.933	-741.5	-621.467	-589.633	-518.833	-400.667	-395.6	-337.067	-314.1	-276.4	-213.033	-29.5333	68.7667	96.6667	124.367	327.633	408.7	707.1	727.767	730.7	856.7	906.2	910.333	1148.33	1150.33	1152.7	1156.6	1177.17	1404.57	1424.33	1588.53	1657.2	1697.87	1718.27	1817.23	1892.83	1949.93	10000	10000	10000	10000	10000	10000	10000	10000	10000	10000
	-973.933	-936.6	-920.367	-841.433	-789.367	-738.1	-693.833	-687.3	-648.133	-507.6	124.1	138.667	170	193.233	199.567	338.067	352.5	363.233	534.1	821.367	838	1163.7	1238.03	1290	1506.17	1554.13	1697.07	1736.63	1762.87	1790.9	1966.47	10000	10000	10000	10000	10000	10000	10000	10000	10000	10000	10000	10000	10000	10000	10000	10000	10000	10000
	-968.267	-849.5	-840.833	-819.433	-803.9	-778.9	-666.533	-571.567	-452.633	-332.4	-240.1	-126.867	-91.8	-8.63333	178.1	191.067	193.867	301.6	377.633	436.8	514.767	864.9	870	897.167	905.667	1062.73	1207.03	1286.43	1326.73	1363.27	1383.57	1397.7	1444.17	1759.4	10000	10000	10000	10000	10000	10000	10000	10000	10000	10000	10000	10000	10000	10000	10000
	-968.2	-889.633	-811.8	-775.367	-738.833	-667.167	-635.033	-586.433	-549.033	-504.567	-428.633	-272.9	-175.6	-73.6	16.4333	91.7667	127.8	189.4	206.067	328.1	365.633	434.933	585.467	593.067	601.633	690.667	694	755.033	782.633	806.833	822.7	904.733	1036.17	1223.8	1236.5	1269.83	1341.57	1792.9	1844.33	1878.87	10000	10000	10000	10000	10000	10000	10000	10000	10000
	-999.1	-937.7	-861.767	-812.7	-792.733	-779.767	-676.8	-665.033	-603	-547	-511.433	-401.233	-377.633	-228.2	-125.033	-120.633	133.433	179	222.033	587.633	708.5	939.9	993.633	1191.07	1299.4	1301.2	1374.67	1573.63	1801.17	1963.57	10000	10000	10000	10000	10000	10000	10000	10000	10000	10000	10000	10000	10000	10000	10000	10000	10000	10000	10000
	-846.3	-811.5	-795.333	-788.033	-761	-671.933	-623.1	-617.967	-513.2	-433.033	-409.967	-252.467	-225.2	-222.667	-173.6	33.5333	47.6	102	173.4	181.633	209.4	270.233	283.167	417.267	434.267	485.633	506.467	660	695	701.267	763.867	804.833	951.667	1041.17	1168.13	1380.47	1430.83	1554.37	1581.37	1655.23	1679.73	1693.87	1784.5	1933.13	1979.03	10000	10000	10000	10000
	-901	-458.267	-379.9	-299.967	-282.967	-257.7	-217.033	-200.8	-180.333	205.967	312.267	422.867	438.6	537.5	570.6	585.167	593.1	674.4	768.833	787.4	803.7	932.033	954.5	984.433	986.833	1059.37	1070.6	1076.77	1080.4	1146.2	1149.57	1181.13	1459.27	1717.23	1742.83	1787.2	10000	10000	10000	10000	10000	10000	10000	10000	10000	10000	10000	10000	10000
	-763.633	-755.1	-681.333	-327.467	-311.933	-181.967	-161.333	-61.6	-32.0333	217.133	277	294	322.133	509.667	552.867	571.467	697.2	769.267	820.467	852.267	893.833	919.1	958.133	1066.03	1157.47	1208.27	1231.07	1238.23	1263.8	1400.87	1440	1526.97	1671.87	1777.27	1781.03	1791.87	1941.9	10000	10000	10000	10000	10000	10000	10000	10000	10000	10000	10000	10000
	-872.033	-818.233	-780.733	-726.5	-724.067	-717.367	-663.2	-605.067	-581.367	-577.8	-558.533	-540.933	-516.367	-507.667	-446.767	-409.3	-315.7	-276.133	-266.233	-249.767	-117.7	-55.7667	-42.4667	167.467	198.333	254.933	257	273.667	339.133	445.333	686.6	693.433	709.933	737.6	821.4	845.6	900.267	922.633	975.733	1053.7	1151.73	1172.53	1178.5	1239.5	1282.57	1348.8	1422.07	1432.13	1466.17
	-841.233	-839.533	-836.8	-814.833	-776.967	-536.1	-485.733	-370.567	-350.2	-217.633	10.6333	121.167	379.667	385.633	395.4	583.7	687.833	711.733	733.267	739.967	839.767	938.967	986.167	1002.3	1018.13	1027.6	1036.33	1155.2	1257.7	1306.23	1430.83	1514.57	1873.9	1889.73	1902.97	1956.53	1970.1	10000	10000	10000	10000	10000	10000	10000	10000	10000	10000	10000	10000
	-979.667	-925.8	-856.267	-803.233	-604.1	-513.033	-481.667	-434.4	-408.333	-379.533	-243.567	-151.2	-69.3667	213.1	246.8	292.4	342.467	451.767	606.833	780.467	936.2	1202.7	1260.87	1381.97	1649.07	1709.07	1769.37	1781.07	1838.87	1930.5	1948.2	10000	10000	10000	10000	10000	10000	10000	10000	10000	10000	10000	10000	10000	10000	10000	10000	10000	10000
	-960.433	-918.2	-830.9	-775.567	-699.833	-651.567	-602.1	-599.8	-565.3	-560.133	-326.267	-320.167	-304.8	-251.3	-26.5	45.8667	84.3333	183.933	299.1	396.467	466.767	589.5	701.533	978.767	1016	1246.53	1284.2	1378.9	1395.33	1475.9	1549.53	1578.37	1694.2	1722.2	1884.07	1938.07	1970.73	10000	10000	10000	10000	10000	10000	10000	10000	10000	10000	10000	10000
	-767.967	-763.033	-760.3	-729.867	-664.733	-567.967	-440.733	-298.1	-219.767	0.833333	110.133	167.767	205.267	308.567	326.1	564.2	709.833	731	754.3	760.367	808.4	827.5	894.433	934.133	1039.03	1100.9	1122.17	1135.8	1151.33	1344.93	1409.2	1431.87	1645.93	1700.93	1715.6	1756.63	1782.27	1823.57	1828.67	1834.13	1922.77	1971.13	10000	10000	10000	10000	10000	10000	10000
	-959.167	-747	-653.033	-625.7	-558.967	-47.1667	0.666667	6.4	193.167	201.1	218.733	272.267	464.133	469.433	478.233	620.1	707.3	1154.97	1233.3	1250.67	1520.73	1802.3	1874.63	1916.83	1949.03	10000	10000	10000	10000	10000	10000	10000	10000	10000	10000	10000	10000	10000	10000	10000	10000	10000	10000	10000	10000	10000	10000	10000	10000
	-964.933	-958.4	-949.867	-937.933	-915.9	-901.433	-887.933	-885.633	-843.1	-810.633	-718.233	-604.3	-559.967	-532.167	-472.9	-468.167	-226.833	-144.567	-127.567	66.4667	152.133	185.467	194.7	205.1	251.933	263.833	309.667	336.233	342.067	351.1	356.3	361.133	373	440	496.1	555.8	557.633	604.333	607.367	634.5	751.167	799.4	919.367	1003.03	1184	1190.77	1447.87	1477.83	1906.67
	-976	-865.9	-836.067	-820.067	-799.567	-759.667	-672.733	-646.1	-590.367	-492.133	-446.3	-408.433	-320.133	-301.467	-291.867	-226.433	-107.667	-101.833	-37.5667	-18.6667	186.9	201.633	218.267	380.633	626.133	663.233	714.167	765.2	787.5	804.833	845.967	931.6	963.033	969.067	1123.67	1194.87	1226.8	1306.07	1414.83	1581.77	1701.43	1717.83	1740.67	1776.33	1786.27	1811.9	1826.17	1977.1	1984.53
	-758.867	-622.833	-490.6	-396.8	-289.2	-256.333	-213.967	-180	-47.5333	141.533	177	214.433	343.733	348.267	368.1	399.767	581.467	714.367	786.5	835.1	863.867	870.467	922.233	982.9	989.167	1126.4	1425.47	1498.87	1680.73	1683.83	1728.7	1790	1811.43	1821.67	1990.93	10000	10000	10000	10000	10000	10000	10000	10000	10000	10000	10000	10000	10000	10000
	-633.167	-531.667	-421.967	-323.2	-319.033	-202.6	-130.667	68.1333	164.733	171.233	179.133	240.233	291.967	365.733	405.833	650.2	947.2	1011.8	1018.07	1289.77	1340.17	1448.73	1593.77	1610.4	1631.73	1789.17	1799.23	1853.13	10000	10000	10000	10000	10000	10000	10000	10000	10000	10000	10000	10000	10000	10000	10000	10000	10000	10000	10000	10000	10000
	-896.233	-846.3	-662.8	-625.6	-576.033	-538.267	-533.9	-480.567	-431.467	-423.2	-396.333	-357.967	-270.233	-262.867	-260.267	-244.133	-223.267	-164.5	165.6	195.333	249.133	298.533	320.367	338.5	431.767	475.433	488.8	510.9	624.467	702.633	742.7	985.733	1007.93	1036.2	1200.13	1209.27	1240.43	1256.9	1281.4	1305.77	1353.8	1408	1427.23	1783	1798.23	1822.23	1883.47	1885.57	1888.63
	-953.733	-834.4	-549.067	-522.667	-492.233	-405.667	-399.4	-348.833	-311.7	-270	-233.633	78.2667	128	198.9	251.067	333.133	411.433	413.767	437.067	532.767	642.033	852.5	1009.17	1205.3	1221.17	1268.43	1375.6	1428.53	1507.1	1687.37	1709.97	1761.1	1790.17	1833.07	1838.7	1868.77	1890.53	1892.1	1948.23	10000	10000	10000	10000	10000	10000	10000	10000	10000	10000
	-973.667	-741.5	-628.833	-481.8	-355.867	-294.8	-238.833	-218.667	-134.9	3.53333	129.6	165.2	177.767	195.933	246.667	277.267	293.6	344.9	375.233	397.6	425.6	524.2	584.733	692.2	721.267	735.033	766.333	769.833	872.8	950.133	992.7	1247.33	1258.6	1311.87	1325.77	1352.53	1364	1372.97	1488.03	1510.4	1521.37	1540.9	1552.3	1925.8	10000	10000	10000	10000	10000
	-962.2	-857.267	-798.967	-789.967	-732.5	-727.167	-675.633	-616.7	-582.733	-484.333	-340.8	-329.967	-316.133	-299.3	109.367	177.8	293.5	337.6	518.433	549.9	679.5	696	746.567	890.6	899.133	920	1011.8	1015.73	1017.77	1021.8	1057.63	1067.33	1219.6	1231.17	1364.57	1392.1	1442.7	1467.77	1710.57	1741.53	1761.3	1849.9	1940.97	10000	10000	10000	10000	10000	10000
	-837.267	-813.167	-750.4	-694	-648.367	-515.567	-440.933	-330.767	-326.733	-323.067	-266.433	-223.733	-210.333	-77.4	0.9	33.3333	150.067	228.667	248.1	281.1	338.633	531.833	549.567	565.933	573.233	654.767	786.333	846.567	848.533	947.367	968.933	1025.77	1364.53	1806.43	1865.3	1935.23	1967.03	10000	10000	10000	10000	10000	10000	10000	10000	10000	10000	10000	10000
	-986.267	-935.7	-919.367	-847.9	-839.6	-835.633	-604.1	-518.167	-467.767	-61.3667	94.1667	166.733	188.267	210.1	223.733	231.867	286.867	319.567	381	383.567	391.2	433.733	451.5	477	493.4	605.2	763.433	765.333	816.267	926.7	933.3	973.267	1059.47	1085.97	1114.37	1173.03	1177.83	1270.77	1396.83	1590.97	1722.13	1776.9	1791.47	1816.3	1909.33	1918.27	10000	NaN	NaN
	-987.733	-872.567	-852.2	-719.633	-491.367	-380.833	-122.333	-116.367	-106.6	81.7	185.833	209.733	231.267	237.967	337.767	436.967	484.167	500.3	516.133	525.6	534.333	653.2	755.7	804.233	928.833	1012.57	1371.9	1387.73	1400.97	1454.53	1468.1	1570.03	1644.9	1654.27	1720.8	1784.67	1818.73	1834.07	1929.5	10000	10000	10000	10000	10000	10000	10000	10000	NaN	NaN
	-896.5	-807.967	-800.667	-758.533	-745.433	-711.567	-692.867	-561.967	-479.8	-373.1	-371.033	-349.733	-263.067	59.2667	184.633	305.8	353.333	382.567	483.5	593	641.3	671.433	727.5	770.6	875.267	951.1	1016.7	1040	1048.4	1154.3	1245.77	1262.93	1600.77	1628.43	1679.43	10000	10000	10000	10000	10000	10000	10000	10000	10000	10000	10000	10000	NaN	NaN
	-910.967	-732.967	-620	-516.1	-219.833	137.567	168.867	193	216.667	280.033	284.667	321.3	376.733	508.367	536.033	749.233	837.833	873.867	997.2	1165.7	1168.3	1181.87	1207.47	1275.53	1350.6	1372.97	1388.7	1409.5	1416.03	1694.6	1705.3	1783.37	1789.93	1791.6	1870.13	1886.97	1896.1	10000	10000	10000	10000	10000	10000	10000	10000	10000	10000	NaN	NaN
	-823.333	-815.433	-792.967	-747.733	-674.467	-579.667	-494.7	-474	-437.333	-319.233	-297.533	-196.633	-121.7	175.4	201.7	310.033	368.633	378.2	381.433	521.267	632.9	735.7	775.6	851.667	904.8	1103.9	1243.53	1316.27	1400	1411.43	1425.3	1439.8	1671.97	1692.67	1735.27	1737.27	1780.83	1811.17	1974.9	10000	10000	10000	10000	10000	10000	10000	10000	NaN	NaN
	-803.867	-800.667	-587.367	-287.633	-282.667	-208.567	-119	-95.7667	8.4	180.9	185.9	195.033	206.267	235.933	291.867	317.233	356.333	441.933	447.633	713.133	742.733	780.067	891.633	1001.63	1038.3	1148.3	1217.83	1220	1257.7	1478.23	1492.33	1508.83	1515.63	1525.1	1529.17	10000	10000	10000	10000	10000	10000	10000	10000	10000	10000	10000	10000	NaN	NaN
	-907.233	-864	-805.033	-775.9	-769.7	-727.867	-625.833	-602.433	-600.5	-585.567	-557.933	-499.733	-467.5	-424.3	-386.7	-327.367	-319.7	-167.733	-56.8667	-20.5667	35.5	82.8	101.967	118.433	141.3	318.1	438.033	448.833	462.367	543.267	567	570.233	1186.1	1322.43	1343.27	1566.77	1586.47	1789.5	1792.27	1875.13	1930.23	10000	10000	10000	10000	10000	10000	NaN	NaN
	-997.933	-800.2	-767.167	-630.633	-520.1	-421.767	-325.133	-313.767	-254.967	-232.167	-218.6	-215.067	-60.1667	-38.9	8.56667	102.367	177.067	206.9	236.033	274.667	289.133	348.167	376.7	532.1	554.267	605.567	625.2	743.7	791.8	991.867	1011.53	1031.13	1136.3	1318.47	1336.4	1428.23	1518.57	1560.7	1717.87	1746.2	1953	10000	10000	10000	10000	10000	10000	NaN	NaN
	-770.033	-757.433	-718.233	-655.933	-542	-509.133	-446.8	-428.6	-367.467	-28.1333	61.7	64.5333	134.967	160.5	212.9	285.833	317.567	362.633	374	474.667	555.233	688.367	752.233	770.967	780.6	789.633	794.233	871.6	1008.93	1275.2	1291.33	1306.63	1416.17	1642.13	1900.77	10000	10000	10000	10000	10000	10000	10000	10000	10000	10000	10000	10000	NaN	NaN
	-976.533	-873.2	-802.133	-740.167	-671.9	-508.2	-448.4	-258.167	-249.667	-223.267	-201.6	-126.733	-28.1667	51.7333	115.9	138.7	179.733	183.967	239.167	242.167	287.167	311.567	337.533	415.533	457.1	482.3	586.433	622.1	639.067	801.867	854.233	898.767	1225.77	1256.73	1326.7	1365	1415.17	1436.27	1496.3	1624.03	1869.2	1889.17	1954.03	1986.6	10000	10000	10000	NaN	NaN
	-917.367	-831.167	-827.967	-799.6	-775.133	-695.5	-670.467	-663.867	-655.333	-642.4	-609.667	-551.1	-462.367	-281.767	-266.5	-245	-241.233	-178.8	-10.0333	15.0667	191.767	222.9	247.867	329.733	398.233	479.3	665.7	702.267	769.033	852.6	871.867	979.033	1247.67	1271.83	1282.1	1283.97	1301.7	1342.93	1349.57	1393.3	1432.03	1534.93	1547.63	1661.3	1830.87	1938.77	1951.53	NaN	NaN
	-973.233	-863.967	-653.5	-496.833	-300.7	-284.833	-237.567	-130.4	-77.4667	1.1	181.367	203.967	255.1	284.167	327.067	332.7	362.767	384.533	386.1	442.233	561.233	660.567	717.333	798.8	876.9	894.533	904.033	921.1	951.067	962.333	1021.03	1155.2	1234.53	1279.17	1464.1	1512.83	1574.23	1650.17	1699.23	1719.2	1732.17	1835.13	1846.9	1908.93	1964.93	10000	10000	NaN	NaN
	-935.033	-911.967	-754.467	-727.2	-724.667	-675.6	-468.467	-454.4	-400	-328.6	-320.367	-292.6	-231.767	-218.833	-84.7333	-67.7333	-16.3667	4.46667	158	193	199.267	261.867	302.833	449.667	539.167	666.133	878.467	928.833	1052.37	1079.37	1153.23	1177.73	1191.87	1282.5	1431.13	1477.03	1506.87	1622.97	1661.37	1681.17	1914.67	10000	10000	10000	10000	10000	10000	NaN	NaN
	-995.833	-830.567	-828.967	-749.133	-661.767	-651.567	-643.5	-590.933	-580	-575.967	-524.133	-497.8	-481.233	-461.1	-400.833	-378.133	-297.1	-294.8	-261.033	-186.767	-183.533	-161.8	206.033	224.8	234.467	288.433	310.7	381.6	501.9	557.067	602.467	710.033	758.2	786.333	833.133	880.5	911.8	1006.77	1159.73	1325.43	1375.9	1383.83	1593.27	1601.73	1889.83	10000	10000	NaN	NaN
	-444.967	-280.533	-241.4	-133.6	-130.767	-102.967	-81.9667	-72	13.7333	16.2667	143.033	195.433	216.967	218.6	280.233	284.4	318.367	323.9	325.4	386.567	421.267	430.467	713.3	750.333	805.333	861.533	999.2	1036.67	1051.87	1207.87	1218.5	1236.53	1262.83	1313.03	1316.23	1351.6	1362.43	1518.5	1527.13	1601.77	1720.7	1733.73	1849.2	1880.2	1973.57	10000	10000	NaN	NaN
	-962	-848.333	-826.533	-699.533	-651.567	-608.6	-536.767	-497.033	-451.133	-242.033	-240.467	-145.367	66.3667	153.5	183.533	193	203.1	235.767	292.9	313.067	317.8	342.3	410	530.5	664.167	677.667	695.433	802.7	834.633	856.067	986.867	1069.77	1102.2	1285.07	1512.37	1904.27	1927.6	10000	10000	10000	10000	10000	10000	10000	10000	10000	10000	10000	10000
	-926.5	-919.5	-819.133	-787.4	-767.7	-752.767	-700.033	-681.7	-632.933	-309.5	-273.767	99.5333	180.533	193.6	219.433	221.167	399.8	566.867	656.5	700.667	737.367	758.967	951.433	1051.17	1150.4	1161.87	1206.57	1230.23	1234.9	1270.7	1398.7	1481.9	1497.2	1525.67	1541.8	1696.33	10000	10000	10000	10000	10000	10000	10000	10000	10000	10000	10000	10000	10000
	-980.633	-948.2	-831.067	-826.333	-779.967	-766.133	-736.033	-704.167	-537.4	-284.4	-253.667	-234.933	3.2	68.3	121.433	140.033	169.133	241.1	295.667	627.733	647.533	686.3	741.4	760.133	787.167	808.867	859.2	957.167	1019.77	1237.93	1275.73	1404.9	1423.37	1522.23	1524.23	1704.3	1748.27	1811.8	1875.93	1972.7	10000	10000	10000	10000	10000	10000	10000	10000	10000
	-816.367	-805.667	-727.6	-721.033	-719.367	-640.833	-624	-614.867	-352.067	-227.933	-186.167	-15.8333	34.0333	72.8333	102.833	128.3	172.167	183.6	209	222.3	297.5	311.533	350.067	439.333	657.9	756.967	841.7	851.633	1060.63	1073.57	1176.33	1182.53	1308.2	1695.57	1730.17	1818.97	1875.93	10000	10000	10000	10000	10000	10000	10000	10000	10000	10000	10000	10000
	-973.4	-842.667	-825.5	-618.533	-599.267	-596.867	-542.533	-335.367	-66.3333	178.667	180.3	208.867	299.8	316.433	319.967	415.9	443.367	493.033	549.4	668.067	692.367	713.467	741.767	805.833	1135.67	1187.93	1214.37	1413.17	1554.43	1670.03	1675.2	1784.3	1798.67	1877.07	10000	10000	10000	10000	10000	10000	10000	10000	10000	10000	10000	10000	10000	10000	10000
	-820.2	-793.567	-773.067	-725.367	-503.3	-462.133	-322.167	-95.6667	-76.7	-48.2	110.7	172.933	189.2	199.633	252.467	317.4	349.233	359.267	385	533.7	597.1	622.367	624.533	643.3	697.1	712.367	725.2	798.967	807.433	826.267	829.367	917.967	944.633	1096.4	1120.1	1280.17	1357.4	1417.7	1455.1	10000	10000	10000	10000	10000	10000	10000	10000	10000	10000
	-924.4	-888.233	-877.7	-866.533	-848.367	-693.033	-653.2	-634.933	-633.267	-583.533	-521.4	-398.7	-332	-299.833	-212.633	-210.933	-185.1	-82.3667	119.733	192.6	224.4	327.633	342.433	348.4	488.033	501	541.033	547.567	556.1	568.033	590.067	604.533	618.033	620.333	662.867	695.333	787.733	901.667	946	973.8	1033.07	1037.8	1279.13	1361.4	1378.4	1572.43	1658.1	1691.43	1700.67
	-987.833	-929.467	-890.3	-619.6	-519.433	-451.933	-296.967	-215.433	-177.7	-153	9.76667	73.7333	186.333	261.467	332.367	355.167	367.933	380.867	417.267	485.633	621.533	632.533	677.433	812.3	1076.07	1088	1246.3	1285.7	1539.47	1699.37	1775.03	1967.4	10000	10000	10000	10000	10000	10000	10000	10000	10000	10000	10000	10000	10000	10000	10000	10000	10000
	-925.5	-792.6	-720.467	-671.867	-643.1	-636.5	-584.733	-524.067	-517.8	-380.567	-81.5	-8.1	173.767	176.867	221.733	283.033	304.467	314.7	483.967	494.4	529.233	707.267	820.833	1261.07	1398.57	1525.5	1699.27	1992.4	10000	10000	10000	10000	10000	10000	10000	10000	10000	10000	10000	10000	10000	10000	10000	10000	10000	10000	10000	10000	10000
	-976.6	-910.433	-903.2	-849.167	-816.567	-773.067	-703.833	-540.033	-394.5	-201.433	-183	-24.7	103.4	114	163.933	173.733	184.1	203.333	208.7	236.167	258.067	278.467	325.7	341.267	353.167	481.5	491	527.767	538.933	601.433	620.267	884.533	1181.4	1220.8	1344.63	1366.73	1504.5	1687.57	1699.1	1717.4	1970.5	10000	10000	10000	10000	10000	10000	10000	10000
	-960.333	-890.033	-825.567	-780.4	-744.033	-637.867	-564.467	-489.4	-446.067	-293.9	-265.9	-262.467	-229.1	-225	-0.5	83.5333	180.2	183.267	223.433	226.267	243	253.067	258.1	271.433	285.333	298.233	401.967	424.367	442.667	457.033	471.1	478.167	491.633	504.767	519.6	538.767	553.033	743.8	773.467	816.467	826.4	999.067	1035.5	1169.03	1218.03	1222.73	1231.27	1241.53	1259.03
	-848.333	-841.433	-742.733	-708.9	-688.7	-631	-540.5	-426.967	-325.633	-192.133	-154.767	-125	33.2667	49.5667	164.867	181.967	196.633	247.9	274.067	312.567	345.633	360.5	518.733	673.8	743.367	746.133	782.1	832.433	838.533	854.833	961.067	963.1	1050.43	1063.4	1244.57	1337.77	1360.93	1498.87	1727.6	1869.23	10000	10000	10000	10000	10000	10000	10000	10000	10000
	-890.5	-635.067	-297.567	-253.933	-232.6	-164.4	-122.2	-98.3333	-71.1333	-53.3333	129.4	182.667	271.2	277.333	293.367	304.6	382.367	390.533	440.1	551.033	600.8	643.433	661.3	715.933	760.867	892.033	896.5	997.733	1158.27	1161.9	1196.47	1209.23	1216.6	1226.6	1245.4	1310.27	1335.2	1370.1	1444.13	1460.2	1670.27	1866.47	1995	10000	10000	10000	10000	10000	10000
	-994.467	-992.033	-957.733	-789.867	-486.367	-414.1	-396.2	-335.7	-51.0333	41.8	146.733	205.033	214.033	271.5	276.833	328.367	387.3	421.267	519.667	663.2	674.033	687.867	704.7	1113.37	1181.8	1297.5	1341.6	1522.43	1553.9	1683.5	1700	1750.57	1894.6	1903.13	1924	10000	10000	10000	10000	10000	10000	10000	10000	10000	10000	10000	10000	10000	10000
	-954.167	-814.2	-804.9	-686.4	-518.967	-298.3	-176.433	-168.733	-128.667	-118.833	-79.4667	5.66667	45.2667	50.6667	92.6667	189.733	230.767	276.8	307.333	309.367	311.933	340.2	360.367	441.667	635.3	736.2	790.367	800.933	821.367	1252.13	1255.13	1579.03	1728.03	1912.9	1968	10000	10000	10000	10000	10000	10000	10000	10000	10000	10000	10000	10000	10000	10000
	-842.833	-750.667	-513.433	-511	-497.3	-399.433	-281.6	-190.867	-163.033	-149	-68.5333	38.9667	120.333	199.167	219.567	232.9	317.333	319.967	366.467	391.733	464.833	509.367	532.867	613.133	664.4	672.5	686.667	699.533	720.433	725.933	734.5	805.433	893.867	902.533	981.567	991.333	1045.8	1123.07	1130.53	1147.8	1154.73	1165.63	1185.1	1195.37	1206.8	1214.8	1221.53	1336	1493.3
	-821.667	-801.567	-798.8	-796.5	-720.233	-664.833	-636.367	-547	-544.867	-541.633	-495.333	-484.067	-397.1	-380.333	-334	-328.167	-321	-309.467	-301.667	-281.6	-253.3	-234.333	-47.8	8.06667	22.5333	56.3667	73.3	95.6667	182.667	206.733	244.7	260.9	298.933	316.067	365.033	375.7	386.5	409.867	473.7	489.9	519.4	522.867	561.133	621.867	779.267	860.1	899.133	959.033	1024.63
	-813.733	-777.067	-685.033	-649.1	-507.033	-296.9	-225.833	40.1667	162.733	172.467	201.2	206.9	261.4	268.433	354.3	438.367	488.3	603.967	807.333	864.8	1028.33	1060.77	1177.9	1182.63	1229	1242.83	1272.93	1304.8	1471.57	1724.57	1755.3	1774.03	10000	10000	10000	10000	10000	10000	10000	10000	10000	10000	10000	10000	10000	10000	10000	10000	10000
	-958.133	-919.667	-820.067	-704.9	-607.533	-537.233	-414.5	-302.467	-25.2333	12	242.533	280.2	374.9	391.333	471.9	545.533	574.367	690.2	718.2	880.067	934.067	966.733	1014.87	1193.03	1214.47	1313.47	1455.67	1464.77	1554.47	1602.3	1683.8	1723.8	1774.17	1866.73	10000	10000	10000	10000	10000	10000	10000	10000	10000	10000	10000	10000	10000	10000	10000
	-377.633	-219.1	-180.767	-131.933	81.5333	194.667	203.567	255.767	422.933	592.033	692.067	771.133	791.367	828.8	830.967	846.667	859.033	872.367	883.833	905.7	1070.43	1137.07	1228.17	1233.83	1259	1277.6	1360.33	1766.6	1783.6	1790.17	1807.27	1892.8	10000	10000	10000	10000	10000	10000	10000	10000	10000	10000	10000	10000	10000	10000	10000	10000	10000
	-758.333	-555.033	-429.633	-328.867	-230.933	-212.867	-176.533	-159.433	-68.3667	-12.6	83.4667	148.6	238.467	248.5	382.8	592.8	696.067	706.567	718.1	765.967	976.2	1010.4	1034.17	1146.8	1187.97	1196.93	1262	1272.13	1284.87	1605.9	1640.47	1753.93	1773.77	1809.7	1857.07	1871.53	1938.97	10000	10000	10000	10000	10000	10000	10000	10000	10000	10000	10000	10000
	-673.4	-656.333	-646.133	-416.467	-235.033	103.967	211	365.067	410.3	717	747.367	847.767	860.4	900.133	1054.93	1139.57	1253.2	1292.77	1368.8	1400.47	1433.23	1521.53	1669.57	1678.9	1689.2	1726.53	1791	1881.67	1902.8	1964.5	10000	10000	10000	10000	10000	10000	10000	10000	10000	10000	10000	10000	10000	10000	10000	10000	10000	10000	10000
	-924.5	-863.767	-846.633	-832.733	-805.867	-732.3	-679.867	-665.667	-462.4	-349.833	-271.7	-254.833	-226.1	-86.2333	196.667	203.867	236.2	275.567	337.567	469.467	632.133	634.5	844.1	995.9	1181.03	1201.63	1229.57	1324.67	1370.57	1664.07	1898.13	1945.6	1998.67	10000	10000	10000	10000	10000	10000	10000	10000	10000	10000	10000	10000	10000	10000	10000	10000
	-983.9	-962.5	-944.033	-827.2	-789.633	-725.933	-673.667	-659.033	-474.667	-342.567	-333.433	-303.967	-251.4	-191.7	-161.767	-134.667	38.0333	103.567	113.1	152.167	156.067	172.033	182.2	296.8	341.167	470.467	503.033	573.1	886.4	1041.37	1083.7	1178.47	1202.27	1252.27	1410.3	1644.6	1711.4	1723.87	1769.77	1837.5	10000	10000	10000	10000	10000	10000	10000	10000	10000
	-759.4	-696.367	-652.433	-633	-559.9	-457.167	-400.367	-348.867	-255.467	-216.5	-171.8	-159.367	-139.9	-86.4	215.933	259.4	317.567	558.267	695.967	699.267	785.367	823.333	862.167	992.067	1033.13	1080.2	1216.3	1245.8	1277.23	1334.97	1374	1405.8	1420.3	1537.63	1571.97	1692.1	1707.63	1728.8	1828.5	1841.5	1843.43	1856.7	10000	10000	10000	10000	10000	10000	10000
	-907.433	-807.233	-696	-521.467	-404.767	-315.533	29.3333	185.5	233.7	276.367	321.267	332.2	380.2	385.5	651.567	697.267	700	832.467	908.7	998.1	1202.47	1210.87	1249.2	1280.1	1355	1365.07	1396.6	1398.43	1736.57	1779.6	1795.63	1890.27	10000	10000	10000	10000	10000	10000	10000	10000	10000	10000	10000	10000	10000	10000	10000	10000	10000
	-861.967	-725.067	-601.2	-473.333	-462.6	-368.833	-349	-339.2	-260.9	-184.767	-1.93333	148.8	167.667	194.4	247	269.667	272.467	371.1	426.133	466.767	478.367	522.5	663.067	700.967	848.167	899.6	1017	1039.67	1287.63	1351.7	1451.77	1661.83	1675.87	1748.93	1807.87	1857.83	1911.97	1983.87	10000	10000	10000	10000	10000	10000	10000	10000	10000	10000	10000
	-902.733	-833.433	-811.8	-791.767	-579.533	-560.7	-554.433	-530.767	-517.867	-201.467	-195.533	-5.56667	158.7	193.5	209.667	216.967	244	333.067	381.9	387.033	491.8	571.967	595.033	752.533	779.8	782.333	831.4	1038.53	1052.6	1107	1178.4	1186.63	1214.4	1275.23	1288.17	1422.27	1439.27	1490.63	1511.47	1665	1700	1706.27	1768.87	1809.83	1956.67	10000	10000	10000	10000
	-990.5	-843.467	-822.6	-802.9	-599.967	-555.633	-465.5	-462.867	-446.5	-343.233	-341.367	21.7667	165.967	185.933	230.833	351.167	476.7	486.067	504.667	517.433	630.567	640.3	718.6	928.5	943.3	1189.63	1204.2	1212.67	1221.5	1385.63	1489.5	1613.4	1642.6	1672.47	1706.63	1708.9	1724.87	1727.17	1738.6	1802.7	1814.17	1858.1	10000	10000	10000	10000	10000	10000	10000
	-990.233	-987.7	-860.933	-808.533	-787	-785.367	-723.733	-719.567	-685.6	-680.067	-678.567	-617.4	-582.7	-573.5	-290.667	-253.633	-198.633	-142.433	-4.76667	32.7	47.9	203.9	214.533	232.567	258.867	309.067	312.267	347.633	358.467	514.533	523.167	597.8	716.733	729.767	845.233	876.233	969.6	1087.53	1089.8	1100.87	1267.57	1282.87	1343.63	1353.2	1365.83	1438.73	1746.77	1760.03	10000
	-956.433	-885.2	-818.833	-805	-706.333	-669.233	-616.367	-520.3	-421.6	-389.733	-325.167	-291.2	-259.1	-229.033	-220.367	-101.8	-17.2667	127.533	177.1	192.133	227.867	242.433	265.8	268.5	281.433	308.033	353.167	364.933	388.067	397.033	505.233	509.467	530.767	598.367	705.467	732.233	746.867	958.867	988.533	1201.57	1225.83	1244.97	1269.7	1474.87	1599.67	1602.03	1622.73	1628.93	1730.17
	-950.667	-838.533	-535.267	-450.9	-436.333	-395.733	-376.7	-150.7	-128.433	17.1667	56.3333	193.533	210.8	240.7	310.933	345.667	451.067	473.433	585.967	613.467	618.5	716.033	729.1	1024.97	1108.73	1210.77	1216.7	1351.9	1360.3	1365.3	1372.7	1682.63	1689.47	1696.9	1888.17	1917.5	1931	1937.07	1952.3	10000	10000	10000	10000	10000	10000	10000	10000	10000	10000
	-989.2	-771.033	-733.233	-604.067	-585.6	-486.733	-484.733	-304.667	-260.7	-197.167	-133.033	-36.2667	57.9667	138.7	180.633	198.767	202.9	270.767	291.067	439.933	496.833	791.267	841.367	1048.8	1067.47	1325.8	1397.33	1690.03	10000	10000	10000	10000	10000	10000	10000	10000	10000	10000	10000	10000	10000	10000	10000	10000	10000	10000	10000	10000	10000
	-991.967	-761.433	-723.767	-629.067	-612.633	-532.067	-458.433	-429.6	-313.767	-285.767	-123.9	-69.9	-37.2333	10.9	189.067	210.5	309.5	451.7	460.8	550.5	598.333	679.833	719.833	770.2	862.767	1028.13	1173.13	1210.8	1231.1	1249.77	1454.67	1502.23	1516.13	1578.77	1745.83	1929.77	10000	10000	10000	10000	10000	10000	10000	10000	10000	10000	10000	10000	10000
	-893.167	-535.567	-527.6	-504.233	-484.6	-475.467	-158.433	7	78.5667	141.4	175.567	189.9	205	233.233	265.5	295.167	335.8	420	457.133	766.933	1497.1	1767.93	1845.33	1955.33	10000	10000	10000	10000	10000	10000	10000	10000	10000	10000	10000	10000	10000	10000	10000	10000	10000	10000	10000	10000	10000	10000	10000	10000	10000
	-990.233	-708.667	-636.333	-594.133	-561.933	-503.533	-501.033	-321.133	-109.733	240.6	244.2	271.667	326.667	383.9	397.833	547.1	759.867	1186.23	1213.33	1232.43	1253.07	1337.8	1382.87	1401.83	1405.17	1453.6	1622.9	1643.6	1678.3	1692.77	1704.9	1814.57	1817.9	1821.4	1825.03	1840.53	1956.43	10000	10000	10000	10000	10000	10000	10000	10000	10000	10000	10000	10000
	-929.8	-611.667	-453.867	-263.433	-223.167	-142.533	-53.7	118.967	182.9	207.367	254.633	306.867	430.5	489.533	720.867	940.567	954.567	975.9	1086.17	1160.67	1179.47	1201.73	1205.2	1210.07	1443	1466.13	1473.77	1837.57	1854.63	1864.83	10000	10000	10000	10000	10000	10000	10000	10000	10000	10000	10000	10000	10000	10000	10000	10000	10000	10000	10000
	-932.9	-920.967	-762.667	-723.267	-469.5	-309.6	-233.933	-41.5667	162.433	370.967	459.3	634.5	662.7	820.467	836.467	970.733	1145.67	1265.77	1534.97	1688.8	1720.93	1866.37	10000	10000	10000	10000	10000	10000	10000	10000	10000	10000	10000	10000	10000	10000	10000	10000	10000	10000	10000	10000	10000	10000	10000	10000	10000	10000	10000
	-640.5	-626.233	-460.067	-437.267	-402.167	-162.2	31	68.3333	84.5667	163.5	215.567	266.833	311.1	317.633	356.8	497.333	1129.03	1143.6	1174.93	1198.17	1204.5	1343	1357.43	1368.17	1539.03	1826.3	1842.93	10000	10000	10000	10000	10000	10000	10000	10000	10000	10000	10000	10000	10000	10000	10000	10000	10000	10000	10000	10000	10000	10000
	-950.4	-760.167	-751.667	-725.267	-703.6	-628.733	-530.167	-450.267	-386.1	-363.3	-322.267	-318.033	-262.833	-259.833	-214.833	-190.433	-164.467	-86.4667	-44.9	-19.7	84.4333	120.1	137.067	299.867	352.233	396.767	723.767	754.733	824.7	863	913.167	934.267	994.3	1122.03	1367.2	1387.17	1452.03	1484.6	1606.6	1746.2	1820.1	1828.5	1871.63	10000	10000	10000	10000	10000	10000
	-546.167	-382.033	-347.033	-290.167	-270.8	-254.867	-223.267	-44.8	38.0333	171.933	213.4	325.3	538.8	617.367	695.2	731.633	768.167	839.833	871.967	920.567	957.967	1002.43	1078.37	1234.1	1331.4	1433.4	1523.43	1598.77	1634.8	1696.4	1713.07	1835.1	1872.63	1941.93	10000	10000	10000	10000	10000	10000	10000	10000	10000	10000	10000	10000	10000	10000	10000
	-965.567	-879.7	-817.367	-806.967	-799.367	-764.433	-715.1	-599.3	-582.367	-521.967	-499.7	-497.233	-450.633	-443.9	-432.4	-299.8	-280	-247.467	-242.6	-240	-152.167	-143.467	-99.0333	-60.2	58.1667	183	194.567	197.233	213.7	219.333	240.8	484.433	551.933	615.167	657.133	808.2	868.167	932.233	1043.67	1087.4	1101.97	1121.1	1187.07	1214.63	1227.03	1259.33	1377	1386.07	1431.33
	-863.2	-817.533	-769.433	-757.5	-748.5	-650.8	-579.833	-521	-422.667	-338.567	-142.833	-42.1333	-25.9333	-12.1333	21	49.6	181.7	208.567	229.033	290.133	322.767	340.233	427.2	685.533	738.1	813.5	821.167	842.1	861.233	870.5	875.1	891.033	919.767	937.8	943.033	954.267	1056.47	1065.6	1088.07	1107.7	1119.97	1261.37	1362.47	1392.93	1432.73	1442.07	1467.1	1523.37	1664.6
	-978.633	-898	-862.467	-831.833	-820.067	-802	-792.933	-740.867	-722.033	-712.067	-700.6	-695.5	-684.433	-682.3	-672.133	-643.267	-632.033	-577.7	-488.867	-458.967	-438.467	-411	-409.333	-320.833	-245.767	-243.4	-134.567	-131.633	-114.067	-11.5667	159.6	187.7	199.633	210	226.2	227.767	255.267	267.233	286.9	322.233	324.567	330.1	333.233	398.233	422.267	441.367	520.667	974.5	998.4
	-837.633	-825.233	-765.033	-738.8	-630.133	-617.9	-593.733	-521.9	-466.033	-285.267	-283.467	-147.767	-98.8	27.8	112.433	159.6	188.767	281.933	418.8	474.7	504.933	508.533	511	565.1	590.5	631.8	752.1	817.6	844.7	929.8	936.667	956.233	977.5	980.167	987.1	1063.1	1086.5	1148.27	1236.73	1312.53	1331.73	1346.93	1416.3	1482.03	1561.8	1637.73	1817.6	1824.13	10000
	-948.767	-911.3	-817.7	-778.133	-768.233	-751.767	-619.7	-557.767	-544.467	-334.533	-303.667	-247.067	-245	-228.333	-162.867	-56.6667	184.6	191.433	207.933	235.6	319.4	343.6	398.267	420.633	473.733	551.7	649.733	670.533	676.5	737.5	780.567	846.8	920.067	930.133	964.167	970.367	983.067	1005.3	1071.2	1153.43	1239.53	1275.1	1278.27	1330.4	1344.8	1351.6	1361.57	1370.5	1388.07
	-828.333	-821.5	-814.067	-622.8	-593.467	-579.967	-573.9	-558.667	-505.8	-483.8	-348.267	-275.767	-117.167	-11.0333	18.8	27.7333	244.233	258.567	269.7	308.267	494.433	522.767	525.333	531.133	803.8	826.367	919.2	994.433	1069.2	1145.33	1217.07	1232.87	1309.7	1346.6	1372.37	1442.47	1734.97	1754.33	1781.53	1865.53	1869.6	1886.47	10000	10000	10000	10000	10000	10000	10000
	-913	-864.7	-834.567	-778.5	-735.4	-630.733	-554.9	-489.3	-466	-457.6	-351.7	-260.233	-243.067	94.7667	122.433	173.433	572.5	684.833	974.267	1055.97	1137.87	1206.13	1236.23	1382	1668.23	1873.5	10000	10000	10000	10000	10000	10000	10000	10000	10000	10000	10000	10000	10000	10000	10000	10000	10000	10000	10000	10000	10000	10000	10000
	-828.167	-728.433	-689.233	-684.567	-578.567	-497.9	-421	-382.2	-377.067	-274.033	-238.7	-191.867	144.033	182.633	200.567	219.433	305.167	372.933	386.167	413.1	445.1	530.667	537.833	565.033	757.733	799.333	815.667	999.1	1001.73	1027.93	1081.3	1226.63	1435.1	1523.07	1638.33	1727	1757.73	1887.33	1921.67	1958	10000	10000	10000	10000	10000	10000	10000	10000	10000
	-860.233	-698.9	-623.533	-265.967	-261.033	-258.3	-227.867	-162.733	-65.9667	61.2667	203.9	282.233	502.833	612.133	669.767	707.267	810.567	828.1	1066.2	1211.83	1233	1256.3	1262.37	1310.4	1329.5	1396.43	1436.13	1541.03	1602.9	1624.17	1637.8	1653.33	1846.93	1911.2	1933.87	10000	10000	10000	10000	10000	10000	10000	10000	10000	10000	10000	10000	10000	10000
	-920.4	-715.667	-627.567	-552.267	-548.533	-515.4	-470.067	-384.367	-255.667	-240.633	-188.167	-114.4	-83.8333	24.8	64.2	179.6	191.067	220.333	222.3	326.567	353.367	441.8	552.667	582.833	592.3	824.333	830.733	846.3	898.933	1165.13	1168.97	1182.37	1193.9	1205.2	1326.57	1358.47	1370.7	1410.83	1458.37	1513.33	1524.53	1532.17	1696.23	1726.53	1739.33	1817.5	1824.6	1933.57	10000
	-789.967	-759.6	-659.2	-646.567	-606.833	-452.033	-367.4	-253.767	-214.2	-138.167	-106.5	-73.7333	14.5667	162.6	171.933	182.233	219.567	284.033	374.7	395.833	457.533	641.3	646	652.267	789.6	811.133	885.067	981.1	1020.8	1123.53	1177.4	1187.4	1279.23	1286.87	1385.53	1581.63	1818.53	1958.3	10000	10000	10000	10000	10000	10000	10000	10000	10000	10000	10000
	-971.9	-966.067	-685	-628.9	-480.8	-329.533	-324.833	-312.2	-284.133	-232.667	-16.7333	229.833	232.333	258.267	311.167	379.267	464.933	526.333	532.933	677.467	754.333	829.367	1009.1	1168.8	1238.33	1666.03	1684.43	1694.63	1746.97	1754.43	1825.37	1827.4	10000	10000	10000	10000	10000	10000	10000	10000	10000	10000	10000	10000	10000	10000	10000	10000	10000
	-966.933	-901.4	-891.867	-852.8	-848.9	-832.933	-822.767	-708.167	-663.8	-534.5	-501.933	-431.867	-118.567	36.4	78.7333	173.5	197.3	247.3	405.333	639.633	706.433	718.9	764.8	832.533	1040.07	1213.97	1235.9	1246.37	1249.77	1424.7	1428.17	1467.47	1501.83	1529.67	1547.4	1554.2	1702.5	1758.57	1763.83	1810.1	1824.87	1850.4	1862.53	1877.77	10000	10000	10000	10000	10000
	-924.967	-826.2	-822.033	-705.6	-633.667	-434.867	-338.267	-331.767	-323.867	-262.767	-211.033	-137.267	-97.1667	147.2	444.2	508.8	515.067	786.767	837.167	945.733	1090.77	1107.4	1128.73	1286.17	1296.23	1350.13	1549.1	1624.43	1677.1	1963.23	1965.6	10000	10000	10000	10000	10000	10000	10000	10000	10000	10000	10000	10000	10000	10000	10000	10000	10000	10000
	-964.367	-783.767	-768.5	-747	-743.233	-680.8	-512.033	-486.933	-310.233	-279.1	-254.133	-172.267	-103.767	-22.7	163.7	200.267	267.033	350.6	369.867	477.033	745.667	769.833	780.1	781.967	799.7	840.933	847.567	891.3	930.033	1032.93	1045.63	1159.3	1328.87	1436.77	1449.53	1660.03	1707.57	1709.73	1765.47	1773.6	1888.93	1977.17	1985.13	10000	10000	10000	10000	10000	10000
	-955.033	-891.8	-849.833	-698.767	-638.8	-574.733	-463.3	-419.567	-405	-385.867	-319.9	-292.333	-279.933	-247.633	-129.967	-120.9	-75.6333	207.667	223.667	466.5	494.5	653	694.6	698.1	739.233	759.267	776.4	1055.23	1174.57	1459.9	1486.3	1516.73	1603.3	1609.57	1660.13	1697.27	1738.97	1775.33	10000	10000	10000	10000	10000	10000	10000	10000	10000	10000	10000
	-970.8	-928.533	-872.133	-852.467	-821.367	-774.933	-770.5	-739.367	-728.933	-722.5	-707.567	-675.7	-591.833	-542.133	-526.933	-521.5	-510.633	-407.367	-351	-349.1	-309.833	-306.9	-298.9	-291.5	-216.733	-170.233	-113.433	8.13333	13.1667	38.6667	104.7	186.2	209.233	247.833	251.667	288.233	363.7	475.733	687.1	731.667	816.1	857.467	892.633	960.633	1023.83	1045.93	1054.63	1097.77	1119.63
	-988.367	-916.1	-898.2	-837.7	-553.033	-460.2	-355.267	-296.967	-287.967	-230.5	-225.167	-173.633	-114.7	-80.7333	17.6667	161.2	172.033	185.867	202.7	611.367	679.8	795.5	839.6	1020.43	1051.9	1181.5	1198	1248.57	1392.6	1401.13	1422	1513.8	1517.73	1519.77	1523.8	1559.63	1569.33	1721.6	1733.17	1866.57	1894.1	1944.7	1969.77	10000	10000	10000	10000	10000	10000
	-968.6	-858.4	-786.033	-757.7	-711.2	-704.933	-340.367	-243.8	102.4	110.267	151.033	245.767	274.667	285.567	311.9	341.367	381.5	383.3	439.233	493.333	548.133	596.467	616.433	668.367	880.3	932	1163.37	1181.17	1202.9	1213.7	1246.63	1289.43	1301.83	1314	1335.87	1406.87	1505.53	1660.87	1669.1	1699.4	1701.9	1765.13	1767.87	1784.87	1931.63	1990.53	10000	10000	10000
	-963.167	-885.9	-878.433	-861.167	-854.233	-843.333	-823.867	-813.6	-802.167	-794.167	-787.433	-672.967	-515.667	-472.533	-469.633	-368.1	-338.3	-234.933	-202.3	-137.3	-62.7667	132.233	170.033	259.8	385.233	655.967	789.833	938.6	1006.4	1019.9	1043.4	1093.3	1196.87	1214.97	1227.63	1237.07	1255.6	1263.2	1277.17	1291.37	1419.17	1463.23	1492.37	1635.07	1690.63	1758.43	1802	1853.53	1856.83
	-776	-756.633	-729.433	-645.433	-641.367	-624.5	-446.833	-445.1	-362.667	-326.267	-318.967	-309.367	-307.733	-93.5667	-90.8	-45.5667	-33.2	-1.7	194.567	274.433	289.567	373.733	377.967	520.967	685.733	732.333	970.433	1202.07	1205.37	1216.33	1361.43	1702.93	1711.47	1801.53	1853.77	1909.73	10000	10000	10000	10000	10000	10000	10000	10000	10000	10000	10000	10000	10000
	-992.267	-650.333	-257.9	-206.767	-202.633	-141.1	-105.933	178.167	187.733	196.633	213.067	284.833	305.933	346.533	848.567	864.733	902.7	918.933	934.767	954.2	982.233	992.1	1001.47	1146.73	1155.43	1217.47	1316.97	1371.9	1386.03	1397.47	1404.67	1482.67	1509.13	1517.93	1527.17	1545.93	1698.4	1725.1	1727.5	1744.63	1777.23	1790.9	1842.63	1899.87	1926.13	10000	10000	10000	10000
	-994.1	-815.933	-794.5	-695.5	-553.3	-544.2	-454.5	-406.667	-325.167	-285.167	-234.8	-142.233	23.1333	168.133	205.8	226.1	244.767	449.667	497.233	511.133	573.767	740.833	924.767	1179.3	1198.97	1278.97	1321.77	1362.3	1435.87	1559.93	1698.27	1713.37	1778.97	10000	10000	10000	10000	10000	10000	10000	10000	10000	10000	10000	10000	10000	10000	10000	10000
	-999.5	-872.067	-858.2	-737.233	-558.267	-358.233	-196.9	-121.533	236.033	240.967	243.7	274.133	339.267	436.033	563.267	705.9	784.233	1004.83	1114.13	1171.77	1209.27	1312.57	1330.1	1568.2	1713.83	1735	1758.3	1764.37	1812.4	1831.5	1898.43	1938.13	10000	10000	10000	10000	10000	10000	10000	10000	10000	10000	10000	10000	10000	10000	10000	10000	10000
	-994.2	-951.2	-716.833	-562.867	-499.433	-443.533	-286.367	-203.333	-81.6667	-62.0333	-37.7333	194.733	203.467	209.533	245.6	248.7	351.767	443.1	748.633	951.933	1077.33	1178.1	1276.03	1294.1	1330.43	1347.53	1438.6	1494.37	1590.43	1655.57	1745.43	1755.47	1889.77	10000	10000	10000	10000	10000	10000	10000	10000	10000	10000	10000	10000	10000	10000	10000	10000
	-942	-822.767	-808.633	-795.567	-730.3	-712.733	-514.033	-483.067	-241.667	-79.2	0.366667	83.6	183.333	259.233	580.867	599.733	716.867	784.067	870.867	938.067	1029.1	1118.73	1160.37	1614.97	1663.97	1755.33	1783.83	1998.43	10000	10000	10000	10000	10000	10000	10000	10000	10000	10000	10000	10000	10000	10000	10000	10000	10000	10000	10000	10000	10000
	-844.933	-826.533	-816.333	-764	-756.533	-685.6	-683.567	-448.967	-410.867	-307.5	-295.567	-271.333	-222.6	-151.933	-75.7333	-62.1333	-12.0667	158.633	192.267	239.633	349.933	435	444.833	463	523.3	582	613.067	765.5	885.533	917.367	988.167	1106.33	1111.4	1169.93	1192.9	1230.6	1293.97	1477.47	1575.77	1603.67	1631.37	1834.63	1915.7	10000	10000	10000	10000	10000	10000
	-962.033	-939.233	-904.133	-664.167	-470.967	-433.633	-417.4	-338.467	-286.4	-235.133	-190.867	-184.333	-145.167	-4.63333	627.067	641.633	672.967	696.2	702.533	841.033	855.467	866.2	1037.07	1324.33	1340.97	1666.67	1741	1792.97	10000	10000	10000	10000	10000	10000	10000	10000	10000	10000	10000	10000	10000	10000	10000	10000	10000	10000	10000	10000	10000
	-961.867	-886.533	-833.867	-547.733	-545.367	-478.3	-418.2	-313.6	-284.067	-181.5	-169.733	-94.6	21.9667	89.4667	205.567	712.533	727.5	736.467	745.933	772.5	855.533	954.8	988.4	1025.8	1048.83	1170.5	1324.03	1335.47	1464	1473.93	1663.8	1810.47	1862.73	1901.23	10000	10000	10000	10000	10000	10000	10000	10000	10000	10000	10000	10000	10000	10000	10000
	-838.4	-808.667	-754.867	-705.467	-683.633	-665.5	-572.233	-528.567	-515.2	-493.1	-379.533	-301.367	-261.3	-18.2667	3.93333	32.2	196.133	205.267	236.433	252.9	277.4	301.767	349.8	404	423.233	779	794.233	818.233	879.467	881.567	884.633	888.2	982.133	1165.1	1184.53	1186.87	1286.43	1292.83	1450.27	1565.73	1598.37	1699.23	1707.9	1733.47	1747.37	1791.07	1799.47	10000	10000
	-918.367	-797.5	-566.1	-512.367	-314.933	-206.6	-204.8	-131.333	67.6333	295.167	457.567	626.567	646	722.233	769.567	849.033	901.533	1198.17	1222.2	1402.5	1439.73	1724.97	1731.17	1746.57	1749.13	1779.97	1787.37	1810.6	1948.5	10000	10000	10000	10000	10000	10000	10000	10000	10000	10000	10000	10000	10000	10000	10000	10000	10000	10000	10000	10000
	-975.133	-834.167	-805.633	-801.433	-702.7	-684.333	-647	-632.633	-562.667	-518.767	-482	-418.267	-311.733	-275.667	-213.467	-181.8	-87.2333	-68.9	-27.6333	105.367	229.8	323.967	327.467	336.833	360.9	433.033	452.9	468.8	474.5	507.2	752.033	771.9	953.9	1061.43	1184.53	1190.47	1283.83	1346.87	1400.23	1405.07	1443.7	1445.53	1517.93	1561.63	1699.7	1763.4	1837.97	1865.47	1867.4
	-967.2	-950.233	-932.667	-914.533	-744.6	-640.1	-364.7	-312.967	-212.067	-197.733	-20.3667	86.5	255.667	301.833	607.967	622.1	626.467	729.033	797.833	804.367	860.9	879.7	908.467	1098.3	1112.1	1131.03	1423.73	1496.37	1749	1835.97	10000	10000	10000	10000	10000	10000	10000	10000	10000	10000	10000	10000	10000	10000	10000	10000	10000	10000	10000
	-756.833	-753.833	-429.933	-280.933	-96.0667	-40.9667	4.43333	16.7333	98.5667	205.267	342.3	404.3	442.233	452.767	467.3	498.067	614.433	637.267	664.3	690.8	766.9	797.633	831.533	840.867	851.867	876.9	931.033	948.933	960.933	1063.53	1155.1	1212.97	1231.53	1233.03	1271.5	1275.53	1307.7	1322.07	1393.93	1465.8	1747.33	1755.87	1829.63	10000	10000	10000	10000	10000	10000
	-901.8	-743.567	-741.667	-690.733	-580.3	-573.7	-533.733	-447.533	-421.033	-392.633	-333.967	-329.167	-236.233	-110.167	83.9667	215.133	269.9	284.467	309.3	402.333	411.267	792.533	813.333	896.4	999.733	1427.8	1435	1441.43	1581.5	1590.9	1712.4	1786.27	1793.87	1912.4	1940.07	10000	10000	10000	10000	10000	10000	10000	10000	10000	10000	10000	10000	10000	10000
	-923.433	-765.4	-734.467	-423.1	-265.1	-182.3	-120.6	46.0333	87.7667	166.633	185.667	249.7	264.733	269.567	271.6	277.3	280.133	293.467	305.2	310.7	315.8	328	334.467	341.7	357.833	366.833	403.5	430.467	528.9	693.567	763.333	789.167	901.467	1152.8	1274.1	1286.57	1631.23	1635.03	10000	10000	10000	10000	10000	10000	10000	10000	10000	10000	10000
	-839	172.933	183.5	189.5	203.6	209.867	242.467	311.267	438.467	520.533	680.233	750.467	809.533	1096.8	1220.9	1549	1676	1903.27	1932.2	1955.27	1958.27	10000	10000	10000	10000	10000	10000	10000	10000	10000	10000	10000	10000	10000	10000	10000	10000	10000	10000	10000	10000	10000	10000	10000	10000	10000	10000	10000	10000
	-816.733	-766.933	-747.933	-712.2	-690.5	-601.367	-541.833	-465.533	-441.833	-303.8	-228.067	-175.433	-172.8	-26.1333	-6	222.033	244.233	271.6	285.067	323.067	540.4	629.333	636.067	713	782.433	977.967	1042.53	1062.07	1073.33	1080.57	1135.4	1226.9	1249.7	1267.13	1291.93	1353.37	1403.8	1440.23	1505.87	1523.97	1660.37	1717	1724.13	1755.77	1772.17	1780.4	1823.73	1911.97	1921.63
	-942.067	-938.733	-908.767	-568.733	-454.467	-141.6	-116.967	-40.5667	184	188.067	216.667	226.967	254.833	328.967	362.433	380.4	391.6	395.7	417.167	505.4	568.167	579.267	775.9	808.033	909.3	915.833	1021.77	1153.53	1168.97	1189.77	1203.47	1383.4	1399.03	1429.8	1501.93	1512.17	1631.1	1750.6	1752.53	10000	10000	10000	10000	10000	10000	10000	10000	10000	10000
	-822.333	-625.667	-324.367	-320.633	-305.4	-230.833	-166.133	-133.033	-102.5	-30.5333	10.2333	227.267	268.767	450.333	510.2	692.6	727	757.933	773.167	794.267	800.433	823.8	930.067	940.533	973.5	1049.8	1261.97	1355.93	1383.27	1450	1961.8	10000	10000	10000	10000	10000	10000	10000	10000	10000	10000	10000	10000	10000	10000	10000	10000	10000	10000
	-987.333	-953.033	-942.567	-911.167	-906.8	-815.167	-795.567	-692.567	-657.567	-649.3	-641.2	-404.267	-361.033	-302.067	-272.933	-266.733	-224.9	-122.867	-99.4667	-97.5333	-82.6	-54.9667	3.23333	35.4667	78.6667	116.267	175.6	183.267	335.233	446.1	482.4	538.467	585.767	604.933	621.4	644.267	821.067	941	951.8	965.333	1046.23	1069.97	1073.2	1689.07	1825.4	1846.23	10000	10000	10000
	-872.467	-844.267	-686.5	-670.5	-536.233	-361.3	-241.2	28	181.833	213.967	359.4	509.033	706.767	739.8	876.333	986.867	1085.2	1181.83	1193.2	1252	1274.8	1288.37	1291.9	1446.8	1468.07	1515.53	1609.33	1684.03	1713.87	1743	1781.63	1796.1	1855.13	1883.67	10000	10000	10000	10000	10000	10000	10000	10000	10000	10000	10000	10000	10000	10000	10000
	-376.933	-362.367	-331.033	-307.8	-301.467	-162.967	-148.533	-137.8	33.0667	320.333	336.967	662.667	737	788.967	1005.13	1053.1	1196.03	1235.6	1261.83	1289.87	1465.43	1572.73	1727.27	1763.4	1829.27	1908.67	1960.03	1997.97	10000	10000	10000	10000	10000	10000	10000	10000	10000	10000	10000	10000	10000	10000	10000	10000	10000	10000	10000	10000	10000
	-793.433	-778.467	-769.5	-760.033	-733.467	-650.433	-551.167	-517.567	-480.167	-457.133	-335.467	-181.933	-170.5	-41.9667	-32.0333	157.833	304.5	356.767	395.267	908.9	961.533	997.867	1118.77	1284.83	1307.57	1543.17	1553.33	1809.73	1834.97	10000	10000	10000	10000	10000	10000	10000	10000	10000	10000	10000	10000	10000	10000	10000	10000	10000	10000	10000	10000
	-894.067	-888.533	-879.8	-838.633	-723.7	-637	-550.933	-528.467	-477.433	-406.1	-386.833	-379.033	-356.267	-341.3	-294.167	-247.667	-198.3	-166.367	-130.533	-107.833	-73.1	-66.4667	-46.6	-32.6667	-24.9667	-9.26667	3.2	55.1333	113.5	120.367	123.267	142.5	201.433	203.1	222.133	246.7	259	554.4	559.767	569.467	609.067	707.367	710	756.833	760.567	762.933	809.367	817.1	876.367
	-903.233	-879.633	-730.2	-627.033	-622.633	-368.567	-323	-279.967	85.6333	206.5	437.9	491.633	689.067	797.4	799.2	872.667	1071.63	1299.17	1461.57	1630.57	1650	1726.23	1773.57	1853.03	1905.53	10000	10000	10000	10000	10000	10000	10000	10000	10000	10000	10000	10000	10000	10000	10000	10000	10000	10000	10000	10000	10000	10000	10000	10000
	-983.833	-733.7	-596.267	-591.633	-586.233	-578.3	-525.967	-513.367	-329.933	-233.967	-157.933	28.8667	169.833	198.367	202.567	301.3	319.667	357	371.367	441.333	485.233	522	585.733	692.267	728.333	790.533	822.2	916.767	935.1	976.367	1109.37	1233.8	1327.97	1331.47	1340.83	1364.9	1437.03	1456.9	1472.8	1478.5	1511.2	1756.03	1775.9	1957.9	10000	10000	10000	10000	10000
	-724.733	-626.733	-536.333	-519.9	-350.633	-302.133	-43.6667	194.367	344.833	404.433	431.733	461.6	770.867	786	866.067	922.667	1079.9	1125.5	1372.33	1402.33	1497.17	1499.97	1598.47	1611.47	1627.27	1670.53	1676.23	1705.1	1808.6	1883.27	1947.73	10000	10000	10000	10000	10000	10000	10000	10000	10000	10000	10000	10000	10000	10000	10000	10000	10000	10000
	-991.133	-921.767	-900.567	-843.2	-812.033	-745.033	-695.4	57.0333	221.467	260.6	368.4	371.233	399.033	420.033	430	515.733	518.267	645.033	697.433	718.967	720.6	782.233	786.4	820.367	825.9	827.4	888.567	923.267	932.467	1215.3	1252.33	1307.33	1363.53	1501.2	1538.67	1553.87	1709.87	1720.5	1738.53	1764.83	1815.03	1818.23	1853.6	1864.43	10000	10000	10000	10000	10000
	-875.9	-820.333	-752.533	-708.967	-657.433	-654.133	-526.6	-345.733	-334.533	-322.867	-302.967	-290.233	-267.467	-172.367	-55.2333	-31.9333	-21.7667	103.567	160.9	205.3	236.467	267.9	306.767	325.267	330.6	414.633	809.733	853.033	1024	1046.83	1057.77	1072.7	1088.03	1140.17	1192.3	1196.7	1215.93	1280.2	1309.97	1326.43	1525.7	1576.27	1592.6	1664.07	1672.37	1676.33	1907.87	1993.8	10000
	-886.867	-868.8	-804.1	-793.067	-789.967	-783.333	-771.333	-768.033	-734.267	-660.333	-626.933	-618.833	-538.567	-512.333	-469.033	-465.2	-432.667	-375.667	-364.533	-299	-261.167	-235.267	-215.067	-204.2	-160.533	-107.333	-82.3667	-56.5	44.7667	176.1	309.167	367.767	436.5	440.9	480.333	531.6	586.267	593.7	595.733	608.767	648.067	962.767	1058.3	1170.43	1473.7	1558.07	1572.63	1613.23	1632.27
	-964.8	-842.233	-832.5	-803.767	-798.067	-743.567	-736.533	-650.667	-566.6	-516.667	-401	-197.633	-140.167	23.3667	55.8	172.933	177.667	224.033	237.867	267.967	299.833	466.6	719.6	750.333	769.067	1007.2	1072.3	1125.43	1144.03	1173.13	1245.1	1299.67	1631.73	1651.53	1690.3	1745.4	1764.13	1791.17	1812.87	1863.2	1961.17	10000	10000	10000	10000	10000	10000	10000	10000
	-895	-883	-853	-755.267	-726.633	-712.833	-672.767	-558.1	-467.567	-410.967	-306.9	116.067	185.933	363.267	427.833	587.667	683.733	798.9	819.133	986.1	1228.97	1382.23	1445.17	1566	1593.9	1699.73	1789.67	1842.17	1870.23	1934.53	10000	10000	10000	10000	10000	10000	10000	10000	10000	10000	10000	10000	10000	10000	10000	10000	10000	10000	10000
	-745.4	-728.4	-721.833	-704.733	-619.2	-473.533	-435.233	-419.067	-305.333	-262.533	-251.1	-209.1	-108.533	200.9	251.133	324.333	407.167	643	715.333	740.8	990.1	1182.57	1208.9	1243.33	1520.67	1604.37	1667.83	1701.07	1719.17	1802.2	10000	10000	10000	10000	10000	10000	10000	10000	10000	10000	10000	10000	10000	10000	10000	10000	10000	10000	10000
	-913.167	-809.9	-799.4	-787.867	-740	-529.767	-495.567	-471.8	-359.167	-318	-309.033	-243.967	-233.833	-221.1	99.9333	134.5	247.967	267.8	303.733	351.1	365.567	433	703.1	706.3	919.6	1219.33	1224.3	1298.4	1387.97	1411.2	1515.37	1687.87	1692.87	1702	1713.23	1742.9	1798.83	1824.2	1863.3	1948.9	1954.6	10000	10000	10000	10000	10000	10000	10000	10000
	-985.467	-698.967	-669.667	-278.533	-236.133	-228.367	-218.767	-132.933	-123	-88.5667	41.5333	68.9	116.367	174.9	189.133	207.6	215.033	251.767	277.967	361.567	370.1	399.7	455.033	504.133	565.9	660.9	808.833	922.2	1031.07	1058.3	1127.3	1188.57	1296.67	1364.07	1533.5	1536.67	1773.87	10000	10000	10000	10000	10000	10000	10000	10000	10000	10000	10000	10000
	-842.7	-834.467	-820.667	-804.1	-759.433	-750.033	-703.667	-571.4	-566.867	-489.467	-417.6	-318.5	-232.767	-208.5	-89.8	3.43333	75.2667	78.6	88.0333	118.5	156.6	174.5	194.7	204.8	241.5	259.967	270.1	296.9	322.233	366.167	512.133	745.067	758.067	803.8	818.667	828.8	904.267	920.833	924.367	933.333	949.933	974.6	1081.17	1183.2	1199.47	1208.93	1214.73	1217.2	1224.47
	-971.9	-684.633	-668	-342.3	-267.967	-216	0.166667	48.1333	191.067	230.633	256.867	284.9	460.467	567.767	722.3	758.433	824.3	903.7	955.067	993	1297.5	1373.93	1390.97	1393.73	1740.93	1753.53	1792.73	1855.03	1968.97	10000	10000	10000	10000	10000	10000	10000	10000	10000	10000	10000	10000	10000	10000	10000	10000	10000	10000	10000	10000
	-751.567	-408.867	-346.6	-252.267	-223.733	-108.533	-91.6667	-82.6	-23.4333	-12.5667	179.067	199.133	224.567	232.633	304.7	346.833	691.133	719.9	749.3	937.933	1158.63	1175.03	1280.77	1501.37	1578.43	1761.67	1839.67	10000	10000	10000	10000	10000	10000	10000	10000	10000	10000	10000	10000	10000	10000	10000	10000	10000	10000	10000	10000	10000	10000
	-973.433	-839.9	-790.9	-786.2	-777.667	-767.4	-749.9	-688.5	-561.767	-279.6	-219.5	-166.1	-130.5	182	286.4	338.667	452.733	459.233	610.767	660.7	844.2	881.4	930.967	968.733	973.1	1026.43	1075.53	1083.8	1110.67	1149.03	1236.77	1244.13	1246.73	1262.87	1283.73	1342.5	1672.6	1702.33	1756.13	1805.53	1827.37	1845.5	1938.77	1982.43	1995.8	10000	10000	10000	10000
	-881.7	-770.6	-631.433	-614.733	-425.133	-408.533	-370	-297.067	-279.533	-267.167	-224	-208.033	-191.767	-139.867	-75.3667	-64.7333	193.967	217.333	268.2	325.567	378.633	386.3	490.967	872.233	1146.47	1201.1	1279.33	1397.9	1405.43	1412.9	1732.4	1762.43	1841.57	1865.53	1893.37	10000	10000	10000	10000	10000	10000	10000	10000	10000	10000	10000	10000	10000	10000
	-969.333	-952.933	-938.2	-912.8	-813.3	-700.133	-341.767	-329.367	-325.167	-323.233	-282.667	-177.533	-173.067	-152.5	-31.4	-4.76667	175.833	202.067	257.367	374.433	443.267	603.833	686	726.367	847.6	940.467	951.867	985	992.3	1038.2	1080.47	1136.87	1156.53	1187.63	1234.07	1238.5	1269.63	1280.07	1286.5	1301.43	1333.3	1417.17	1466.87	1482.07	1487.5	1498.37	1601.63	1658	1659.9
	-918.7	-910.233	-622.133	-403.1	-376.7	-343.367	-297.133	-295	-261.633	-199.033	-191.767	-188.6	-186.733	-185.067	-166.333	-153.2	-122.833	36.9333	55.6	242.4	282.733	321.6	328.267	394.633	452.367	544.933	636.267	813.1	922.1	1140.9	1285.3	1314	1411.03	1442.67	1472.97	1629.57	1708.33	1711.73	1760.2	1877.33	10000	10000	10000	10000	10000	10000	10000	10000	10000
	-931.933	-782.933	-598.067	-542.967	-497.567	-485.267	-403.433	-296.733	-159.7	-97.7	-59.7667	-49.2333	-34.7	-3.93333	112.433	135.267	162.3	188.8	264.9	295.633	329.533	338.867	349.867	374.9	429.033	446.933	458.933	561.533	653.1	710.967	729.533	731.033	769.5	773.533	805.7	820.067	891.933	963.8	1245.33	1253.87	1327.63	1681.5	1697.03	1827	1847.63	1947.37	1976.93	10000	10000
	-697.267	-653.967	-483	-460.167	-449.233	-434.3	-418.967	-366.833	-314.7	-310.3	-291.067	-226.8	-197.033	-180.567	18.7	69.2667	85.6	157.067	165.367	169.333	400.867	486.8	537.2	943.6	1099.13	1171.7	1193.23	1215.07	1228.7	1236.83	1291.83	1324.53	1385.97	1388.53	1396.17	1438.7	1456.47	1481.97	1498.37	1610.17	1768.4	1770.3	1821.23	1931.67	1938.27	1978.23	10000	10000	10000
	-808.033	-799.5	-709.433	-657.2	-601.233	-394.633	-352	-281.8	-225.667	-208.6	-199.567	-140.4	3.3	161.267	179.2	223.233	230.033	246.333	249.767	353.467	392.9	440.867	484.2	514.8	560.3	805.4	821.533	899.6	1008.1	1045.77	1220.5	1225.63	1277.67	1371.93	1480.07	1576.3	1622.03	1725.13	1740.33	1774.67	1893.6	10000	10000	10000	10000	10000	10000	10000	10000
	-786.4	-755.667	-736.933	-498.8	-433.7	-380.567	-361.967	-332.867	-260.9	-206.333	125.733	145.533	184.3	239.4	258.133	285.167	306.867	357.2	455.167	517.767	735.933	773.733	902.9	921.367	1020.23	1022.23	1202.3	1246.27	1309.8	1373.93	1470.7	1564.93	1645.67	1687.6	1705.73	1709.87	1777.73	1798.03	1946.9	10000	10000	10000	10000	10000	10000	10000	10000	10000	10000
	-980.867	-835.867	-798.2	-777.9	-759.233	-554.333	-506.767	-492.867	-430.233	-263.167	-79.2333	175.3	194.967	274.967	317.767	358.3	431.867	555.933	694.267	709.367	774.967	1089.53	1266.67	1272.17	1509.33	1677.7	1872.97	1986.63	1990.3	10000	10000	10000	10000	10000	10000	10000	10000	10000	10000	10000	10000	10000	10000	10000	10000	10000	10000	10000	10000
	-990.267	-906.567	-843.1	-809.867	-791.767	-708.733	-456.267	-425.367	-241.867	180.667	188.567	211.033	256.267	329.533	424.333	509.3	530	566.667	684.767	706.467	807.367	882.3	1179.4	1205.7	1314.03	1372.63	1382.2	1385.43	1525.27	1636.9	1739.7	1779.6	1855.67	1908.8	10000	10000	10000	10000	10000	10000	10000	10000	10000	10000	10000	10000	10000	10000	10000
	-826.367	-822.633	-807.4	-732.833	-668.133	-635.033	-604.5	-532.533	-491.767	-274.733	-233.233	-51.6667	8.2	190.6	225	255.933	271.167	292.267	298.433	321.8	428.067	438.533	471.5	547.8	759.967	853.933	881.267	948	1459.8	1507.63	1513.37	1700.13	1708.07	1725.7	1779.23	1971.1	1976.4	1985.2	10000	10000	10000	10000	10000	10000	10000	10000	10000	10000	10000
	-987.167	-884.433	-830.567	-820.567	-728.733	-721.1	-622.433	-426.333	-189.433	-49.6667	-7.46667	-3.5	32.2	70.3	213.667	516.3	821.9	902.6	926.067	987.9	1012.6	1135.6	1307.37	1360.37	1435.8	1523.63	1557.93	1568.4	1599.8	1604.17	1695.8	1715.4	1818.4	1853.4	1861.67	1869.77	10000	10000	10000	10000	10000	10000	10000	10000	10000	10000	10000	10000	10000
	-873.967	-811.567	-6.63333	27.9667	138.067	167.9	183.9	204.4	244.3	331.233	357.867	413.6	511.833	557.667	595.533	683.833	702.5	712.1	777.533	896.3	902.133	966.4	985.3	1190.87	1205.6	1222.23	1384.6	1630.1	1667.2	1718.13	1769.17	1791.47	1808.8	1849.93	1935.57	1967	1973.03	10000	10000	10000	10000	10000	10000	10000	10000	10000	10000	10000	10000
	-833.4	-809.133	-803.9	-790.933	-749.5	-680.867	-543.8	-539.067	-496.367	-375.033	-320.267	-268.033	-266	-167.9	-113.167	-97.4333	-38	18.4333	71.5	129.8	178.267	516.533	595.867	611.7	688.567	769	816.233	868.9	957	965.433	1003.4	1004.97	1134.6	1277.33	1289.9	1302.47	1306	1307.73	1326.4	1351.77	1510.67	1620.1	1643.8	1662.07	1719.73	1722.4	1732.8	1772.97	1818.73
	-682.767	-655.767	-626.867	-599.267	-538.4	-131.2	-29.7	80	178.767	182.933	299.367	371.3	570.1	666.7	673.2	681.1	742.2	793.933	867.7	907.8	1152.17	1449.17	1513.77	1520.03	1791.73	1842.13	1950.7	10000	10000	10000	10000	10000	10000	10000	10000	10000	10000	10000	10000	10000	10000	10000	10000	10000	10000	10000	10000	10000	10000
	-948.833	-890.467	-883.6	-880.7	-861.467	-802.533	-800.867	-781.833	-757.267	-744.967	-449.567	-444.2	-434.5	-394.9	-296.6	-293.967	-247.133	-243.4	-241.033	-194.6	-186.867	-127.6	-15.5	43.1667	170.767	172.267	209.867	234.933	256.2	342.3	449.367	480.867	501.633	740	742.667	763.933	837.167	919.667	939.2	974.567	1000.17	1024.83	1069.9	1144.13	1234.47	1296.63	1362.1	1508.07	1580.5
	-925.733	-876	-805.1	-752.933	-670.867	-592.567	-590.233	-566.933	-471.233	-361.967	-151.5	5.16667	201.3	217.167	264.433	371.6	424.533	503.1	683.367	705.967	757.1	786.167	829.067	834.7	864.767	886.533	888.1	944.233	1063.23	1162.57	1219.33	1300.8	1378.9	1396.53	1406.03	1423.1	1453.07	1464.33	1523.03	1657.2	1736.53	1781.17	1966.1	10000	10000	10000	10000	10000	10000
	-999.5	-845.967	-810.967	-804.7	-742.1	-701.133	-554.3	-464.8	-337.833	-125.5	-75.1333	48.4	75.4	149.267	173.767	187.9	278.533	427.167	473.067	502.9	619	657.4	677.2	910.7	1081.03	1122.17	1125.5	1148.8	1188.5	1207.57	1222.8	1369.33	1387.73	1455.33	1459.3	1510.5	1542.8	1606.9	1662.07	1699.23	1704.6	1742.97	1846.97	1925.77	1963.77	1974.47	1977.37	10000	10000
	-986.333	-532.5	-508.6	-479.8	-453.8	-390.733	-316.367	-292.733	-161.633	-82.2	-70.5667	-45.3	44.8333	125.767	146.133	213.8	360.967	363.167	382.133	409.467	490.1	512.5	514.933	549.233	717.1	1020.6	1092.87	1110.77	1171.27	1455.93	1548.77	1653.7	1712	1721	1778.47	1783.8	1835.33	1894.27	1928.23	10000	10000	10000	10000	10000	10000	10000	10000	10000	10000
	-958.833	-910.5	-890.533	-838.6	-626.667	-574.967	-343.6	-325.8	-304.067	-293.267	-260.333	-217.533	-205.133	-192.967	-171.1	-100.1	-1.43333	153.9	162.133	192.433	194.933	258.167	260.9	277.9	424.667	483.567	518.167	756.833	805.533	890.567	930.267	1086.37	1099.1	1131.33	1137.53	1141.63	1206.53	1266.53	1441.97	1680.33	1748.87	1875	10000	10000	10000	10000	10000	10000	10000
	-806.433	-782.167	-763.033	-738.3	-533.133	-408.333	-405.967	-385.267	-379.067	-277.833	-257.533	-136.4	-37.8333	32.5	135.933	177.7	179.2	239.233	271.6	274.2	343.533	351	412.833	427.9	440	449.867	457.733	517.667	551.233	674.3	680.5	761.533	994.967	1090.6	1194.17	1208.6	1286.1	1294.7	1380.73	1516.83	1591.03	1735.67	1772.6	1793.53	10000	10000	10000	10000	10000
	-921	-893.5	-888.467	-790.933	-777.867	-482	-398.233	-296.2	-290.267	-155.067	-146.667	-141.667	-134.267	175.667	182.5	189.933	381.2	410.533	424.033	430.1	445.333	498.2	520.2	655.733	728.233	886.833	992.967	1022.8	1031.73	1248.23	1262.57	1273.7	1312.27	1498.43	1526.77	1529.33	1535.13	1807.8	1830.37	1923.2	1998.43	10000	10000	10000	10000	10000	10000	10000	10000
	-961.9	-784.1	-743.533	-689.5	-538.733	-505.833	-414	-357.833	-301.733	-165.367	-73.4667	-23.4333	64.6333	177.267	193.1	226.767	245.7	263.7	307.4	344.533	486.2	493.767	608.133	634.367	662	726.433	872.567	883.033	1195.27	1231.93	1323.97	1359.9	1501.97	1712.1	1783.17	10000	10000	10000	10000	10000	10000	10000	10000	10000	10000	10000	10000	10000	10000
	-849.1	-750.033	-665.3	-655.367	-446.367	-433.433	-330.667	-324.467	-198.8	188.567	223.167	311.967	368.933	665.133	723.5	742.533	754.4	980.933	1258.7	1649.8	1872.57	1946.27	10000	10000	10000	10000	10000	10000	10000	10000	10000	10000	10000	10000	10000	10000	10000	10000	10000	10000	10000	10000	10000	10000	10000	10000	10000	10000	10000
	-837.4	-568.367	-323.367	-321.733	-293.167	-202.233	-185.6	-182.067	-86.1333	-58.6667	-9	47.3667	166.033	190.333	211.433	239.733	303.8	633.633	685.9	712.333	911.133	1052.4	1168	1173.17	1282.27	1296.63	1375.03	1566.43	1691.7	1732.2	1751.07	1771.63	1931.07	1980.6	1984.1	10000	10000	10000	10000	10000	10000	10000	10000	10000	10000	10000	10000	10000	10000
	-996.6	-824.1	-819.1	-809.967	-798.733	-769.067	-713.133	-687.767	-648.667	-563.067	-557.367	-291.867	-262.267	-224.933	-113.367	-3.36667	33.3	143.3	212.833	215	252.7	473.233	487.333	503.833	510.633	520.1	524.167	1183.7	1303.47	1459.87	1495.23	1759.97	1848.9	1924.47	10000	10000	10000	10000	10000	10000	10000	10000	10000	10000	10000	10000	10000	10000	10000
	-977.9	-950.667	-881.667	-820.4	-712.3	-644.9	-475.467	-472.3	-235.1	54.8667	237.867	311.933	316.133	341.1	362.7	420.833	483.433	495.967	582.6	618.767	629.3	640.467	658.633	813.967	853.8	872.067	873.733	923.467	985.6	1108.3	1175	1207.17	1294.37	1296.07	1321.9	1424.63	1626.73	1699.6	1731.4	1834.63	1849.43	1855.4	1995.03	10000	10000	10000	10000	10000	10000
	-976	-822.167	-790.033	-644.6	-494.967	-297.233	-264.2	-127.667	-17.1333	81.2	177.833	189.2	248	270.8	284.367	287.9	442.8	464.067	511.533	605.333	680.033	709.867	739	777.633	792.1	851.133	879.667	1035.07	1057.23	1108.53	1128.17	1246.67	1294.77	1494.83	1514.5	1534.1	1639.27	1821.43	1839.37	1931.2	10000	10000	10000	10000	10000	10000	10000	10000	10000
	-866.633	-567.567	-362	-350.133	-340.467	-335.333	-321.467	-214.867	-180.867	-156	-135.767	-127	-122.4	-29.8	196.433	209.6	217.833	232.9	276.5	298.233	330.533	350.467	440.2	513.567	705.167	710.9	823.667	852.6	857.6	964.133	1071.5	1181.4	1186.73	1188.67	1219.4	1251.8	1352.13	1434.57	1752.13	1888.17	10000	10000	10000	10000	10000	10000	10000	10000	10000
	-939.467	-628.667	-602.267	-591.467	-396.267	-175.967	-126.167	-70.6333	-68.0667	156.9	177.767	192.2	208.033	221.333	238.833	287	326.167	351.033	373.033	575.467	711.267	714.567	801.233	907.9	1062.83	1177.6	1193.57	1240.87	1254.23	1260.8	1361.93	1382.5	1433.4	1446.33	1549.63	1610	1619.53	1621.83	1656.5	1719.07	1730.53	1843.33	1909.1	1923.53	10000	10000	10000	10000	10000
	-958	-916.867	-865.3	-847.4	-830.533	-769.2	-677.4	-391.067	-385.533	-376.8	-335.633	-220.7	-134	-47.9333	-25.4667	25.5667	96.9	116.167	123.967	146.733	161.7	208.833	255.333	304.7	336.633	372.467	395.167	429.9	436.533	456.4	470.333	478.033	493.733	506.2	558.133	616.5	623.367	626.267	645.5	704.433	706.1	725.133	749.7	762	1057.4	1062.77	1072.47	1112.07	1210.37
	-987.2	-832.133	-762.567	-759.8	-723.833	-673.5	-667.4	-651.1	-544.867	-542.833	-455.5	-442.533	-261.367	-168.167	-145	-7.06667	221.667	363.3	584.467	732.033	736.4	863.767	889.233	1009.4	1117.23	1150	1178	1194.9	1198.27	1206	1210.73	1222.7	1237	1239.87	1276.43	1376.03	1546.43	1632.3	1694.63	1705.03	1712.63	1747.57	1796.9	1912.7	1929.63	1990.03	10000	10000	10000
	-850.7	-847.067	-812.5	-799.733	-792.367	-782.367	-763.567	-698.7	-673.767	-638.867	-564.833	-548.767	-338.7	-142.5	-13.9667	21.1333	271.267	408.7	413.333	418.733	426.667	479	491.6	675.033	771	847.033	1033.83	1174.8	1203.33	1207.53	1306.27	1324.63	1361.97	1376.33	1446.3	1490.2	1526.97	1590.7	1697.23	1733.3	1795.5	1827.17	1921.73	1940.07	1981.33	10000	10000	10000	10000
	-969.467	-936.367	-921.8	-913.867	-832.567	-738.133	-719.567	-703.267	-574.933	-552.467	-522.533	-520.133	-447.6	-436.367	-430.2	-426.567	-360.767	-357.4	-325.833	-47.7	210.267	235.867	280.233	542.9	578.067	746.067	783.6	814.933	868.733	941.733	944.433	999.433	1191.7	1212.07	1225.43	1228.03	1245.53	1369	1424	1443.9	1551.9	1698.5	1845.07	1890.8	1999.03	10000	10000	10000	10000
	-942.1	-899.367	-830.3	-817.2	-790.133	-765.233	-735.7	-666.3	-660.7	-658.4	-649.167	-611.367	-593.433	-466.7	-399.933	-293.967	-290.233	-276.1	-260.9	-243.567	-236.267	-151.233	-65.9333	113.4	188.067	190.667	195.2	464	493.133	501.233	596.2	666.467	711.933	736	776.533	782.533	792.233	807.533	815.333	828.6	844.4	891.533	903.033	909.8	1008.33	1018.83	1088.2	1109.4	1166.77
	-939.2	-906.767	-723.9	-496.6	-104.7	-81.3667	137.567	311.433	491.967	688.867	722.867	752.2	1199.77	1262.13	1456.97	1668.13	1760.3	1997.53	1999.97	10000	10000	10000	10000	10000	10000	10000	10000	10000	10000	10000	10000	10000	10000	10000	10000	10000	10000	10000	10000	10000	10000	10000	10000	10000	10000	10000	10000	10000	10000
	-936	-896.967	-853.133	-793.833	-760.533	-715.067	-643.033	-619.4	-558.667	-495.3	-462.9	-425.333	-416.367	-366.367	-294.833	-247.5	-144.4	-122.4	-75.9	-65.9333	-41.8667	620.133	638.2	702.9	713.933	717.033	723.667	735.667	738.967	772.733	846.667	880.067	888.167	968.433	994.667	1037.97	1041.8	1074.33	1131.33	1142.47	1208	1245.83	1271.73	1291.93	1302.8	1346.47	1399.67	1424.63	1450.5
	-806.3	-748.133	-627.033	-359.933	-299.933	-239.633	-227.933	-170.133	-78.5	-60.8	162.433	204.333	222.467	240.267	247.267	251.667	258.233	339.167	652.567	666.267	706.7	735.733	768.6	856.233	1003.87	1220.73	1325.87	1435.67	1619.67	1748.5	10000	10000	10000	10000	10000	10000	10000	10000	10000	10000	10000	10000	10000	10000	10000	10000	10000	10000	10000
	-828.267	-822.167	-806.8	-753.3	-528.5	-456.133	-417.667	-318.067	-202.9	-105.533	-35.2333	87.5	199.533	476.767	514	744.533	782.2	876.9	893.333	973.9	1047.53	1076.37	1192.2	1220.2	1382.07	1436.07	1468.73	1516.87	1695.03	1716.47	1815.47	1957.67	1966.77	10000	10000	10000	10000	10000	10000	10000	10000	10000	10000	10000	10000	10000	10000	10000	10000
	-975.5	-937.2	-921.033	-807.3	-764.5	-753.067	-711.067	-610.5	-301.067	-250.833	-177.633	-94.8	141.033	213.367	238.833	488.133	680.6	706.933	741.367	1018.7	1102.4	1165.87	1199.1	1217.2	1300.23	1552.7	1583.6	1767.1	10000	10000	10000	10000	10000	10000	10000	10000	10000	10000	10000	10000	10000	10000	10000	10000	10000	10000	10000	10000	10000
	-970.1	-946.033	-926.767	-892.2	-885.433	-863.167	-835	-803.8	-644.133	-507.533	-501.633	-456.8	-403.667	-378.967	-371.933	-304.533	-285.967	-219.533	-1.2	223.3	256.233	313.4	315.533	328.267	409.433	422.267	433	512.067	517.2	519.233	622.333	684.233	751.533	1045.73	1084	1087.03	1131.57	1138.87	1143.17	1172.53	1204.87	1230.4	1257.03	1308.4	1325.57	1381.17	1394.77	1444.97	1590.57
	-996.367	-873.367	-701.6	-648.6	-573.167	-485.333	-451.033	-440.567	-409.167	-404.8	-313.167	-293.567	-190.567	-155.567	-147.3	-139.2	97.7333	140.967	199.933	229.067	235.267	277.1	379.133	402.533	404.467	419.4	447.033	505.233	537.467	580.667	618.267	677.6	685.267	837.233	948.1	984.4	1040.47	1087.77	1106.93	1123.4	1146.27	1323.07	1443	1453.8	1467.33	1548.23	1571.97	1575.2	10000
	-980.667	-974.067	-829.533	-752.667	-677.633	-497.9	-338.2	-268.667	159.033	177.433	187.633	239.967	247.433	318.367	320.4	555	593.1	696.467	708.4	732.633	781.367	852.033	928.233	941.833	991.9	1162.6	1196.23	1243.6	1353.9	1438.97	1448.8	1466.97	1527.27	1585.97	1617.03	1769.47	1889.5	1921.33	1992.13	10000	10000	10000	10000	10000	10000	10000	10000	10000	10000
	-845.3	-770.967	-719	-502.833	-454.867	-311.933	-272.367	-246.133	-218.1	-42.5333	64.7667	219.3	255.433	321.3	400.7	452.067	490	794.5	870.933	887.967	890.733	1237.93	1250.53	1289.73	1352.03	1465.97	1498.83	1561.17	1579.37	1640.5	1979.83	10000	10000	10000	10000	10000	10000	10000	10000	10000	10000	10000	10000	10000	10000	10000	10000	10000	10000
	-910.867	-848.6	-754.267	-725.733	-610.533	-593.667	-584.6	-525.433	-514.567	-322.933	-302.867	-277.433	-269.367	-197.3	-155.167	189.133	217.9	247.3	435.933	656.633	673.033	778.767	999.367	1076.43	1259.67	1337.67	1533.43	1593.47	1643	1656.07	1714.77	1753.23	1930.73	10000	10000	10000	10000	10000	10000	10000	10000	10000	10000	10000	10000	10000	10000	10000	10000
	-962.9	-796.633	-703.167	-638.867	-626.267	-608.9	-513.4	-344.467	-211.733	73.4667	91.8333	121.967	143.267	176.967	185.367	204.767	219.133	274.067	329.133	371.4	388.8	598.533	698.733	809.967	984.5	1101.2	1190.43	1535.3	1691.47	1739.67	1782.33	1827.23	1838.17	1886.17	1891.47	10000	10000	10000	10000	10000	10000	10000	10000	10000	10000	10000	10000	10000	10000
	-850.133	-836.1	-763.033	-704.1	-654.133	-600	-528.1	-462.067	-348.967	-31.7	158.267	197.833	200.7	280.9	312.967	484.267	624.267	735.367	874.533	891.233	1080.83	1097.43	1135.97	1208.9	1226.43	1238.8	1281.97	1297.93	1314.2	1366.1	1430.6	1441.23	1699.93	1723.3	1774.17	1831.53	1884.6	1892.27	1996.93	10000	10000	10000	10000	10000	10000	10000	10000	10000	10000
	-947.533	-824.433	-818.5	-725.133	-662.1	-608.733	-603.9	-565.267	-563.433	-491.033	-447.333	-309.267	-245.567	-171	-143.5	-141.567	-112.9	-55.2667	-53.3333	-50.2333	-42.2667	-39.4333	-17.7667	-5.16667	-0.9	17.3333	19.0333	133.6	180.867	236.167	266	499.967	546.4	625.2	683.8	723.633	738.067	766.1	783.233	1145.8	1191.47	1239.57	1251.5	1260.5	1358.2	1429.17	1488	1586.33	1670.43
	-984.233	-964.1	-903.833	-881.133	-800.1	-797.8	-764.033	-689.767	-686.533	-664.8	-296.967	-278.2	-268.533	-214.567	-192.3	-121.4	-1.1	54.0667	99.4667	207.033	255.2	283.333	330.133	377.5	408.8	503.767	656.733	822.433	872.9	880.833	1090.27	1098.73	1386.83	1605.87	1632.27	1665.6	1711.83	1713.97	1747.33	1809.93	1817.2	1820.37	1822.23	1823.9	1842.63	1855.77	1886.13	10000	10000
	-968.667	-899.3	-855.833	-824.133	-752.5	-722.667	-641.833	-615.067	-591.967	-543.5	-335.633	-323.233	-263.033	-236.8	-128.133	-115.9	-91.7333	-19.9	35.9667	216.733	218.533	354.233	403.2	529.8	614.433	661.6	690.767	783.933	920.8	976.7	1006.93	1010.53	1013	1067.1	1092.5	1133.8	1254.1	1319.6	1346.7	1431.8	1438.67	1458.23	1479.5	1482.17	1489.1	1565.1	1588.5	1650.27	1738.73
	-974.533	-971.633	-870.1	-840.3	-736.933	-704.3	-639.3	-564.767	-369.767	-331.967	-242.2	-116.767	153.967	287.833	436.6	504.4	517.9	541.4	591.3	694.867	712.967	725.633	735.067	753.6	761.2	775.167	789.367	917.167	961.233	990.367	1133.07	1188.63	1256.43	1300	1351.53	1354.83	1482.37	1663.23	1674.43	1686.1	1706	1718.73	1741.5	1836.6	1953.73	1977.03	1987.2	10000	10000
	-996.4	-637.067	-621.233	-608	-554.433	-540.867	-438.933	-364.067	-354.7	-288.167	-224.3	-190.233	-174.9	-79.4667	55.7667	64.1	170.633	176.467	248.933	308.2	326.767	576.9	827.767	916.367	994	1075.8	1079.57	1100.87	1188.57	1195.9	1226.57	1314.07	1358.17	1476.27	1533.13	1602.17	1828.03	10000	10000	10000	10000	10000	10000	10000	10000	10000	10000	10000	10000
	-900.167	-726.533	-570.8	-304.3	-246.133	-125.033	142.067	202.067	262.367	274.067	331.867	423.5	441.2	664.433	706.333	724.467	742.267	749.267	753.667	760.233	841.167	1154.57	1168.27	1208.7	1237.73	1270.6	1358.23	1505.87	1722.73	1827.87	1937.67	10000	10000	10000	10000	10000	10000	10000	10000	10000	10000	10000	10000	10000	10000	10000	10000	10000	10000
	-949.367	-936.433	-833.667	-827.467	-701.8	-314.433	-279.833	-191.033	-134.067	162.133	220.5	239.533	251.4	477.933	755.7	1146.8	1369.57	1443.27	1591.17	1673.7	1904.07	1983.7	10000	10000	10000	10000	10000	10000	10000	10000	10000	10000	10000	10000	10000	10000	10000	10000	10000	10000	10000	10000	10000	10000	10000	10000	10000	10000	10000
	-981.067	-857.533	-799	-777.667	-601.7	-533.367	-448.1	-376.333	-300.4	-284.5	-120.667	204.3	214	230.133	327.467	331.267	346.1	349.7	370.9	520.467	599.567	609.7	646.8	703.667	917.233	1009.47	1136.9	1150.77	1271.73	1450.7	1650.73	1812.07	1887.43	10000	10000	10000	10000	10000	10000	10000	10000	10000	10000	10000	10000	10000	10000	10000	10000
	-964.1	-824.133	-597.633	-578.667	-550.167	-391.267	-329.033	-312.767	-302.333	-249.5	-184.567	-152.733	-142.7	-116.967	31.7333	95.1333	120.4	122.567	141.333	195.133	210.4	223.233	297	305.467	324.3	327.4	416	442.667	594.433	618.133	778.2	855.433	915.733	953.133	1562	1717.4	1815	1964.4	1973.47	1991.2	10000	10000	10000	10000	10000	10000	10000	10000	10000
	-757.9	-750.867	-726.9	-693.4	-683.7	-629.833	-528.233	-524.367	62	181.233	195.367	208.433	273.7	291.267	489.967	520.933	762.333	924.8	1004.37	1087.6	1187.33	1263.23	1584.87	1603.73	1720.87	1788.07	1874.87	1942.07	10000	10000	10000	10000	10000	10000	10000	10000	10000	10000	10000	10000	10000	10000	10000	10000	10000	10000	10000	10000	10000
	-931.867	-853.967	-794.767	-748.067	-711.8	-703.067	-687.867	-676.833	-667.533	-661.467	-633.667	-521.033	-506.633	-326.167	-282.367	-255.1	-200.767	-100.133	-73.2	4.43333	211.233	215.633	245.4	278.233	322.567	385.567	390.167	459.5	482.5	509.5	605.7	814.833	858.667	870.567	1017.17	1400.43	1539.07	1544.9	1825.97	1882.07	10000	10000	10000	10000	10000	10000	10000	10000	10000
	-864	-852.133	-842.467	-837.333	-823.467	-716.867	-682.867	-658	-637.767	-629	-624.4	-531.8	-305.567	-292.4	-284.167	-269.1	-225.5	-203.767	-171.467	-151.533	-61.8	11.5667	203.167	208.9	321.667	350.6	355.6	462.133	569.5	679.4	684.733	686.667	717.4	749.8	850.133	932.567	1250.13	1386.17	1518.4	1612.2	1719.8	1752.67	1795.03	1829	1961.47	10000	10000	10000	10000
	-980.3	-920.2	-815.6	-786.067	-683.5	-671.733	-596.6	-480.033	-412.533	-296.433	210.533	225.5	234.467	243.933	270.5	353.533	452.8	486.4	523.8	546.833	668.5	822.033	833.467	962	971.933	1161.8	1308.47	1360.73	1399.23	1912.87	1965.5	10000	10000	10000	10000	10000	10000	10000	10000	10000	10000	10000	10000	10000	10000	10000	10000	10000	10000
	-951.567	-946.2	-936.5	-896.9	-798.6	-795.967	-749.133	-745.4	-743.033	-696.6	-688.867	-629.6	-517.5	-458.833	-331.233	-329.733	-292.133	-267.067	-245.8	-159.7	-52.6333	-21.1333	-0.366667	238	240.667	261.933	335.167	417.667	437.2	472.567	498.167	522.833	567.9	642.133	732.467	794.633	860.1	1006.07	1078.5	1310.43	1317.87	1408.77	1514.47	1557.77	1591.73	10000	10000	10000	10000
	-999.233	-952.633	-945.9	-934.4	-801.8	-782	-749.467	-744.6	-742	-654.167	-645.467	-601.033	-562.2	-443.833	-319	-307.433	-304.767	-288.3	-282.667	-261.2	-17.5667	49.9333	113.167	155.133	306.2	366.167	430.233	541.667	585.4	599.967	619.1	685.067	712.633	725.033	757.333	875	884.067	929.333	1212.63	1228.63	1471.47	1499.47	1657.97	1699.57	1703.07	1744.2	1764.23	1781.37	10000
	-961.9	-875.2	-849.1	-831.633	-802.133	-688.2	-665.033	-615.3	-579.333	-562.033	-548.067	-467.367	-450.967	-436.233	-410.833	-311.333	-198.167	160.2	172.6	176.8	178.733	219.3	324.433	328.9	349.467	470.567	497.2	677.8	704.033	759.333	876.4	945.233	1105.8	1187.97	1228.33	1349.57	1442.43	1453.83	1486.97	1494.27	1540.17	1582.43	1638.83	1658.5	1689.6	1736.03	1740.47	1771.6	1782.03
	-849.233	-683.533	-633.067	-625.133	-415.7	-407.233	-119.133	99.9	126.3	159.633	205.867	208	241.367	303.967	311.233	314.4	316.267	317.933	336.667	349.8	380.167	539.933	558.6	745.4	785.733	824.6	831.267	897.633	955.367	1047.93	1139.27	1316.1	1425.1	1643.9	1788.3	1817	1914.03	1945.67	1975.97	10000	10000	10000	10000	10000	10000	10000	10000	10000	10000
	-942.933	-851.5	-800.7	-777.9	-770.733	-745.167	-608.1	-568.967	-482	-337.1	-231.7	-227.933	-217.1	-67.0667	187.7	212.6	267.6	291.067	357.567	484.033	493.5	504.433	511	608.233	737.033	765.267	797.7	814.367	850.7	857.767	866.167	913.933	1235.7	1293.63	1353.07	1375.97	1411.3	1453.47	1487.13	1777.17	1793.77	1864.57	1869.07	1882.17	1906.43	1924.37	10000	10000	10000
	-989.3	-955.733	-832.667	-826.467	-745.433	-512	-416.367	-312.8	-298.367	-220.867	-212.267	-126.233	9.86667	84.0667	228.7	265.633	286.567	503.567	553.3	556.633	598.267	759.433	815.867	823.533	892.767	918.3	956.3	1067.13	1091.07	1098.67	1111.83	1219.57	1222	1248.53	1267.7	1357.77	1399.67	1433.57	1558.73	1607.03	1785	1841.2	10000	10000	10000	10000	10000	10000	10000
	-925.1	-767.1	-684.3	-622.6	-455.967	-414.233	-335.367	-316.333	-252.3	-237.267	-232.433	-230.4	-224.7	-221.867	-208.533	-196.8	-191.3	-186.2	-174	-167.533	-160.3	-144.167	-135.167	-98.5	-71.5333	26.9	191.567	261.333	287.167	399.467	650.8	772.1	784.567	1129.23	1133.03	1556.3	1649.57	1667.67	1692.8	1711.4	1716.4	1783.1	1796.37	1825.9	1866.27	1962.27	1970.73	10000	10000
	-657.433	-641.267	-603.3	-587.067	-571.233	-551.8	-523.767	-513.9	-504.533	-359.267	-350.567	-288.533	-189.033	-134.1	-119.967	-108.533	-101.333	-23.3333	3.13333	11.9333	21.1667	39.9333	192.4	219.1	221.5	238.633	271.233	284.9	336.633	393.867	420.133	545.067	722.867	763.433	817.467	968.233	1001.13	1092.97	1149.13	1205.23	1341.6	1433.5	1483.53	1571.6	1684.23	1700.07	1733.73	1752.67	1770.67
	-884.5	-755	-639.667	-597.767	-484.633	-321.467	-226.733	-201.267	-128.467	-79.1	-68.2	-55.3	1.86667	162.5	165.9	178.867	188.567	194.067	240.433	386.967	393.167	497.6	839.667	917.233	1250.73	1255.8	1295.83	1413.4	1673.9	1682.07	1688.53	1701.93	1709	1727.23	1739.7	10000	10000	10000	10000	10000	10000	10000	10000	10000	10000	10000	10000	10000	10000
	-943.7	-801.067	-722.733	-502.133	-392.833	-335.2	-297.7	-194.4	-176.867	61.2333	206.867	228.033	251.333	257.4	305.433	324.533	391.467	431.167	536.067	597.933	619.2	632.833	648.367	841.967	906.233	928.9	1142.97	1197.97	1212.63	1253.67	1279.3	1320.6	1325.7	1331.17	1419.8	1468.17	1594.8	1680.9	1694.43	1733.5	1750.6	1823.03	1850.63	1908.67	1925.83	1979.83	1991	10000	10000
	-970.7	-860.7	-791.167	-789	-751.3	-530.767	-516.667	-500.167	-493.367	-483.9	-479.833	179.7	299.467	455.867	491.233	755.967	844.9	920.467	1188.77	1215.4	1235.9	1283.6	1505.67	1546.83	1686.8	1913.3	1932.27	1960.77	10000	10000	10000	10000	10000	10000	10000	10000	10000	10000	10000	10000	10000	10000	10000	10000	10000	10000	10000	10000	10000
	-950.133	-767.133	-693.067	-688.867	-663.9	-642.3	-584.167	-521.567	-509.033	-422.4	-386.233	-375.7	-364.533	-346.367	-191.033	-151.2	-132.933	-131.267	-81.5333	-19.4	103.3	170	202.167	289.367	291.067	316.9	419.633	621.733	694.6	726.4	829.633	844.433	850.4	990.033	1003	1043.03	1049.57	1058.1	1070.03	1092.07	1106.53	1120.03	1122.33	1164.87	1197.33	1289.73	1403.67	1448	1475.8
	-885.433	-874.433	-829.533	-694.667	-430.9	-418.967	-260.667	-221.267	32.5	192.4	268.067	460.433	664.433	872.967	961.3	1136.5	1164.7	1322.47	1338.47	1472.73	1647.67	1767.77	10000	10000	10000	10000	10000	10000	10000	10000	10000	10000	10000	10000	10000	10000	10000	10000	10000	10000	10000	10000	10000	10000	10000	10000	10000	10000	10000
	-839	-798.5	-720.3	-685.733	-664.433	-553.133	-416.167	-321.967	-308.433	-223.167	-207	-92.7333	-85.3667	-67.4	65.9	186.3	193.767	206.667	211.267	250.9	318.667	327.133	435.667	661.367	906.767	996.067	1008.23	1136.63	1143.63	1172.6	1195.83	1249.4	1260.1	1277.2	1420.57	1582.87	1590.27	1600.5	1610.17	1631.93	1641.13	1643.37	1646.9	1649.53	1739.57	1746.83	1800.57	1846.93	1908.9
	-917.533	-871.767	-852.6	-843.933	-821.3	-762.133	-759.433	-700.767	-661.9	-659.667	-611.467	-521.467	-257.4	-194.367	-150.433	-131	-57.9	44.8333	101.633	153.133	246.533	285.5	330.2	342.633	362.1	415.6	717.933	761.4	819.567	1060.27	1197.97	1201.27	1287.37	1325.33	1364.17	1494.07	1535.13	1582.2	1718.3	1747.8	1779.23	1836.97	1876	1907.8	1922.3	10000	10000	10000	10000
	-884.033	-849.033	-792.167	-772.8	-756.867	-725.267	-546.8	-463.967	-330.067	-288.6	-176.7	36.8	115.367	193.2	229.633	266.167	337.833	369.967	418.567	455.967	500.433	576.367	732.1	829.4	931.4	1021.43	1096.77	1132.8	1194.4	1211.07	1333.1	1370.63	1439.93	1590.47	1598.07	1606.63	1695.67	1699	1760.03	1787.63	1811.83	1827.7	1909.73	10000	10000	10000	10000	10000	10000
	-835.933	-814.567	-809.433	-717.233	-569	-529.567	-451.067	-428.067	-272.4	-264.1	-164.933	-131.433	-110.8	10.6333	53.6333	155.567	248.467	334.433	658.667	665.567	764.267	798.1	818.3	876	966.5	1080.03	1181.37	1314.87	1352.23	1382	1540.27	1556.57	1671.87	1688.97	1703.63	1754.9	1781.07	1819.57	1852.63	1867.5	10000	10000	10000	10000	10000	10000	10000	10000	10000
	-651.033	-643.167	-559.367	-428.5	-386	-111.4	-77.9	55.1667	91.0667	177.7	220.8	272.067	309.233	317.433	383.667	458.967	604.233	673.533	695.167	715.2	927.433	946.267	952.533	976.2	989.1	1305.5	1311.43	1501.4	1665.67	1700.47	1716.63	1723.93	1750.97	1840.03	1888.87	1894	1998.77	10000	10000	10000	10000	10000	10000	10000	10000	10000	10000	10000	10000
	-905.1	-878.7	-845.367	-799.133	-797	-763.633	-701.033	-693.767	-690.6	-688.733	-687.067	-668.333	-655.2	-624.833	-465.067	-446.4	-259.6	-219.267	-180.4	-173.733	-107.367	-49.6333	42.9333	134.267	311.1	420.1	638.9	783.3	812	909.033	940.667	970.967	1127.57	1206.33	1209.73	1258.2	1375.33	1743.07	1818.77	1910.27	10000	10000	10000	10000	10000	10000	10000	10000	10000
	-891.567	-816.9	-814.3	-809.767	-540.967	-511.833	-503.733	-408.767	-338.5	-293.033	-268.967	-228.433	-222.433	-212.733	-197.433	-189.633	-176.367	-160.567	-113.433	-101.933	-95.1667	3.36667	13.8667	83.2333	104.433	161.8	192.967	259.967	309.6	1062.03	1226.47	1265.6	1373.4	1376.23	1404.03	1425.03	1435	1520.73	1523.27	1650.03	1702.43	1723.97	1725.6	1787.23	1791.4	1825.37	1830.9	1832.4	1893.57
	-922.6	-890.733	-826.167	-792.2	-760.1	-730.033	-721.367	-602.8	-518.267	-373.467	-323.9	-308.867	-273.133	-258.567	-235.2	-232.5	-219.567	-192.967	-147.833	-136.067	-112.933	-103.967	4.23333	8.46667	29.7667	97.3667	204.467	231.233	245.867	457.867	487.533	700.567	724.833	743.967	768.7	973.867	1098.67	1101.03	1121.73	1127.93	1229.17	1249.47	1370.6	1469.17	1539.5	1642.93	1684.7	1686.2	1746.23
	-987.533	-984.067	-945.8	-885.067	-727.667	-646.833	-607.8	-547.9	-482.3	-228.8	-109.767	68	107.033	150.867	210.167	243.467	288.933	360.967	384.6	445.333	508.7	541.1	578.667	587.633	637.633	709.167	756.5	859.6	881.6	928.1	938.067	962.133	1624.13	1642.2	1706.9	1717.93	1721.03	1727.67	1739.67	1742.97	1776.73	1850.67	1884.07	1892.17	1972.43	1998.67	10000	10000	10000
	-820.933	-247.7	-227.333	-11.0333	188.567	235.533	344.133	417.367	572.833	590.533	708.467	823.367	902.4	923.833	967.867	1184.67	1209.43	1331.03	1887.3	10000	10000	10000	10000	10000	10000	10000	10000	10000	10000	10000	10000	10000	10000	10000	10000	10000	10000	10000	10000	10000	10000	10000	10000	10000	10000	10000	10000	10000	10000
	-880.3	-841.467	-470.233	-462.033	-448.033	-353.733	92.0667	106.933	161.1	189.467	200.1	241.033	351.4	393.533	445.8	622.5	752	867.333	909.233	1022.37	1185.53	1280.27	1305.73	1378.53	1427.9	1438.8	1451.7	1508.87	1669.5	1672.9	1685.87	1695.57	1701.07	1747.43	1893.97	1900.17	10000	10000	10000	10000	10000	10000	10000	10000	10000	10000	10000	10000	10000
	-510.867	-240.033	-162.633	-52.6333	31.5667	162.3	179.467	386.433	405.7	408.1	462.433	669.6	938.633	1183.63	1185.27	1213.83	1304.77	1321.4	1324.93	1420.87	1448.33	1498	1554.37	1673.03	1697.33	1718.43	1746.73	1810.8	10000	10000	10000	10000	10000	10000	10000	10000	10000	10000	10000	10000	10000	10000	10000	10000	10000	10000	10000	10000	10000
	-994	-620.167	-320.367	-123.7	177.6	181.333	196.567	271.133	335.833	368.933	399.467	471.433	512.2	729.233	770.733	952.3	1012.17	1194.57	1228.97	1259.9	1275.13	1296.23	1302.4	1325.77	1432.03	1442.5	1475.47	1551.77	1763.93	1857.9	1885.23	1951.97	10000	10000	10000	10000	10000	10000	10000	10000	10000	10000	10000	10000	10000	10000	10000	10000	10000
	-969.5	-922.2	-903.033	-886.567	-863.7	-686.9	-566.967	-556.167	-542.633	-461.733	-438	-434.767	181.1	317.433	338.267	561.767	581.467	784.5	787.267	870.133	925.233	1079.83	1174.27	1191.53	1196.3	1216.07	1407.67	1487.87	1843.9	10000	10000	10000	10000	10000	10000	10000	10000	10000	10000	10000	10000	10000	10000	10000	10000	10000	10000	10000	10000
	-928.7	-925.367	-915.933	-885.467	-847.367	-829.467	-809.267	-799.167	-762.467	-744	-733.867	-707.067	-681.733	-637.8	-491.833	-258.9	-245.9	-200.167	-185.3	-175.167	-99.7	-83.1333	-79.6	-70.6333	-54.0333	-29.3667	77.2	179.233	195.5	204.967	210.767	213.233	220.5	229.433	295.433	352.567	372.9	431.033	560	611.633	642.767	675.5	688.533	691.7	693.667	762.733	784.467	796.667	857.167
	-985.467	-811.7	-518.567	-228.8	-150.667	-137.9	-118.267	159.233	180.133	188.3	220.2	284.133	325.567	403.467	430.533	443.667	477.667	718.433	804	895.2	1009.23	1023.3	1091.87	1295.7	1338.2	1432.73	1554.5	1598.43	1756.6	1806.8	10000	10000	10000	10000	10000	10000	10000	10000	10000	10000	10000	10000	10000	10000	10000	10000	10000	10000	10000
	-975.833	-928.767	-792.667	-763.167	-731.733	-674	-634.967	-603.167	-588.667	-471.333	-437	-316.867	-301.333	-280.167	-180.467	-167.467	-165.533	-152.267	28.3667	94.5333	101.767	155.8	188.4	231.9	301.133	464.933	610.467	803.533	821.967	980.267	1108.37	1118.97	1168.9	1178.7	1189.07	1208.3	1213.67	1241.13	1263.03	1283.43	1330.67	1346.23	1358.13	1486.47	1495.97	1532.73	1543.9	1606.4	1625.23
	-880.8	-839.6	-833.667	-831.1	-819.267	-680.5	-415.367	-329.167	-325.967	-297.6	-273.133	-193.5	-168.467	-161.867	-153.333	-140.4	-107.667	-49.1	39.6333	220.233	235.5	257	260.767	323.2	491.967	517.067	693.767	724.9	749.867	831.733	900.233	981.3	1167.7	1204.27	1271.03	1354.6	1373.87	1481.03	1749.67	1773.83	1784.1	1785.97	1803.7	1844.93	1851.57	1895.3	1934.03	10000	10000
	-944.533	-936	-910.733	-855.467	-821.867	-818.633	-756.567	-687.967	-657.9	-587.9	-538.833	-505.067	-353.8	-218.067	-207.067	-112.4	-97.1	-46.2667	-26.3	-21.6333	-2.76667	168.033	189.4	194.533	286.733	434.967	474.4	552.9	575.9	731.567	739.867	839.033	872.533	893.167	1014.6	1057.6	1159.53	1252.43	1338.4	1662.63	1669.53	1768.23	1802.07	1822.27	1879.97	1970.47	10000	10000	10000
	-987.667	-985.967	-871.4	-824.133	-768.833	-739	-505.033	-458.6	-379.8	-321.2	-281.367	-266.933	-238.9	-221.767	140.8	186.467	234.567	246.5	255.5	353.2	424.167	483	581.333	665.433	861.167	961.867	978.067	991.867	1025	1053.6	1185.7	1212.57	1233.03	1294.13	1326.77	1344.23	1431.2	1689.53	1742.1	1817.5	1825.17	1846.1	1865.23	1874.5	1879.1	1895.03	1923.77	1941.8	1947.03
	-866.667	-814.933	-714.033	-699.7	-522.333	-415.467	-246.3	-200.133	106	120.133	124.5	227.067	295.867	302.4	358.933	377.733	406.5	596.333	610.133	629.067	921.767	994.4	1247.03	1334	1557.53	1611.47	1677.1	1681.93	1690.63	1692.87	1702.9	1705.67	1717.27	1834.97	1975.4	10000	10000	10000	10000	10000	10000	10000	10000	10000	10000	10000	10000	10000	10000
	-983.2	-644.433	-202.533	-143.667	-73.7333	-41.9333	126.933	192.667	249.367	519.367	551.433	695.433	770.067	793.533	800.967	810	914.9	993.867	1006.3	1023.3	1073.4	1227.97	1229.87	1322.97	1434.73	1743.27	1770.37	1793.6	1812.53	1860.17	1896.5	1990.93	10000	10000	10000	10000	10000	10000	10000	10000	10000	10000	10000	10000	10000	10000	10000	10000	10000
	-872.767	-834.967	-745.2	-619.767	-349.033	-215.167	-66.4	1.4	14.9	38.4	88.3	191.867	209.967	222.633	232.067	250.6	258.2	272.167	286.367	414.167	458.233	487.367	630.067	685.633	753.433	797	848.533	851.833	979.367	1160.23	1171.43	1183.1	1203	1215.73	1238.5	1333.6	1450.73	1474.03	1484.2	1609.53	1666.87	1711.27	1742.43	1773.87	1812.73	1831.23	1836.57	1920.6	10000
	-855.2	-733.9	-721.433	-376.767	-372.967	50.3	143.567	161.667	186.8	205.4	210.4	277.1	290.367	319.9	360.267	456.267	464.733	694.767	815	833.067	929.133	1247.57	1499.87	1670.7	1672.4	1675.13	1697.1	1734.97	1975.83	10000	10000	10000	10000	10000	10000	10000	10000	10000	10000	10000	10000	10000	10000	10000	10000	10000	10000	10000	10000
	-861.933	-801.933	-741.633	-729.933	-672.133	-580.5	-562.8	-339.567	-297.667	-279.533	-261.733	-254.733	-250.333	-243.767	-162.833	150.567	164.267	204.7	233.733	266.6	354.233	501.867	718.733	823.867	933.667	1117.67	1246.5	1671.63	1730.57	1737.2	1744.67	1820.5	1962.6	10000	10000	10000	10000	10000	10000	10000	10000	10000	10000	10000	10000	10000	10000	10000	10000
	-940.167	-810.3	-773.233	-738.9	-723	-628.867	-551.133	-517.4	-457.467	-415.233	-327.933	-272.6	-196.867	-148.6	-99.1333	-96.8333	-62.3333	-57.1667	176.7	182.8	198.167	251.667	476.467	548.833	587.3	686.9	802.067	899.433	969.733	1092.47	1204.5	1481.73	1518.97	1749.5	1787.17	1881.87	1898.3	1978.87	10000	10000	10000	10000	10000	10000	10000	10000	10000	10000	10000
	-879.633	-721.1	-682.767	-633.933	-420.467	-307.333	-298.433	-246.233	-79.0667	90.0333	190.067	269.133	289.367	326.8	328.967	344.667	357.033	370.367	381.833	403.7	568.433	635.067	726.167	731.833	757	775.6	858.333	1264.6	1281.6	1288.17	1305.27	1390.8	1536.47	1574.77	1590.93	1704.67	1747.47	1758.9	1800.9	1901.47	10000	10000	10000	10000	10000	10000	10000	10000	10000
	-825.267	-705.5	-549.1	-513.733	-249	-160.067	-84.5	183.8	210.433	230.933	278.633	500.7	541.867	681.833	908.333	927.3	955.8	1114.7	1176.93	1193.2	1203.63	1256.47	1321.4	1353.23	1363.27	1389	1537.7	1601.1	1626.37	1628.53	1647.3	1701.1	1716.37	1729.2	1802.97	1811.43	1830.27	1833.37	1921.97	1948.63	10000	10000	10000	10000	10000	10000	10000	10000	10000
	-854.1	-824.433	-776.4	-748.7	-675.7	-597.867	-503.533	-470.7	-435.133	-330.967	-188.1	-86.4333	9.86667	67.8667	157.533	165.667	168.567	196.767	222.733	257.567	262.167	267.633	289.767	388.267	573.233	580.4	591.8	627.467	702.9	721.967	736.5	995.467	1002.93	1018.2	1023.87	1036.97	1079.23	1083.7	1099.37	1162.4	1264.27	1304.3	1434.9	1601.7	1612.07	1669.6	1721.17	1745.97	1778.67
	-946.967	-895.333	-864.2	-831.467	-818.433	-815.267	-813.3	-744.233	-722.5	-710.3	-649.8	-466.467	-463.133	-304.267	-262.033	-195.867	-142.067	-108.567	-23.9667	-8.16667	1.86667	9.33333	21.0333	30.3667	184.8	196.1	205.433	222.633	255.5	299.033	329.7	488.4	504.1	575.133	653.033	712.233	758.933	795.2	803.933	819.133	830.167	839.467	845.533	873.333	985.967	1000.37	1180.83	1224.63	1251.9
	-916.333	-885.4	-872.767	-863.967	-844.433	-795.8	-734.367	-702.633	-649.133	-634.333	-481.9	-460.5	-442.033	-325.2	-287.633	-223.933	-171.667	-157.033	27.3333	159.433	168.567	198.033	250.6	310.3	340.233	367.333	540.033	605.567	615.1	654.167	658.067	674.033	684.2	798.8	843.167	972.467	1005.03	1075.1	1388.4	1543.37	1585.7	1680.47	1704.27	1754.27	1912.3	10000	10000	10000	10000
	-767.033	-759.567	-716.067	-629.233	-561.433	-531.967	-502.2	-385.7	-340.9	-312.167	-294.233	-288.867	-258.767	-229.267	-207.067	-171.9	118.167	135.2	206.333	259.633	303.533	420.867	609.033	634.033	703.867	707.567	776.433	779.9	826.7	933.167	957.5	1326.23	1353.23	1382.13	1409.73	1470.6	1877.8	1979.3	10000	10000	10000	10000	10000	10000	10000	10000	10000	10000	10000
	-921.433	-824.767	-821.7	-781.533	-778.7	-761.967	-751.9	-746.867	-733.533	-719.633	-706.733	-603	-580.6	-562.3	-547.933	-533.867	-526.8	-513.333	-500.2	-485.367	-466.2	-451.933	-261.167	-231.5	-188.5	-178.567	-5.9	30.5333	164.067	213.067	217.767	226.3	236.567	254.067	315.467	442.2	724.367	784.467	837.867	873.467	1185.97	1290.37	1342.63	1456.7	1463.2	1614.73	1664.67	1848.17	1885.37
	-870.567	-825	-781.967	-416.367	-295.5	-64.1	-10.3667	187.067	295.4	297.2	370.667	569.633	797.167	959.567	1128.57	1148	1224.23	1271.57	1351.03	1403.53	1700.17	1724.2	1904.5	1941.73	10000	10000	10000	10000	10000	10000	10000	10000	10000	10000	10000	10000	10000	10000	10000	10000	10000	10000	10000	10000	10000	10000	10000	10000	10000
	-829.167	-802.933	-747.633	-630.567	-561.733	-401.167	-319	-278.633	-157.4	-64.5333	-53.1333	-20	-12.7	33.2	75.4667	131.867	151.533	182.633	229.067	233.5	264.633	275.067	281.5	296.433	328.3	412.167	461.867	477.067	482.5	493.367	596.633	653	654.9	694.167	697.1	705.1	712.5	787.267	833.767	890.567	1012.13	1017.17	1042.67	1108.7	1190.2	1213.23	1251.83	1255.67	1292.23
	-989.533	-876.4	-866.667	-788.367	-578.467	-563.667	-317.333	-302.767	-294.3	-285.467	-121.333	-17.4667	106.433	135.633	165.5	199.667	201.933	217.9	220.2	231.633	295.733	307.2	351.133	782.267	880.267	970.667	987.1	1156.37	1204.87	1463.33	1701.37	1851.83	1911.43	1938.73	1968.6	10000	10000	10000	10000	10000	10000	10000	10000	10000	10000	10000	10000	10000	10000
	-851.033	-831.333	-766.933	-752.067	-703.433	-681.967	-627.667	-528.767	-362.467	-262.967	-242.133	-32.0667	166.733	190.833	253.6	310	355.633	488.433	563.067	673.233	677.267	680.933	737.567	780.267	793.667	926.6	1004.9	1037.33	1154.07	1232.67	1252.1	1285.1	1342.63	1535.83	1553.57	1569.93	1577.23	1658.77	1790.33	1850.57	1852.53	1951.37	1972.93	10000	10000	10000	10000	10000	10000
Places	-937.767	-855.533	-769.433	-733.867	-730.7	-678.567	-664.167	-657.367	-647.4	-638.467	-620.9	-607.7	-605.833	-562.733	-560.267	-524.9	-520.433	-517.633	-509.367	-411.2	-350.4	-327.1	-253.467	-237.733	-15.9667	3	38.4667	123.367	137.933	197.4	221.167	228	265.6	366.467	378.033	400.9	473.533	531.7	564.3	648.1	678.033	688.233	703.333	717.567	720.733	791.533	795.833	870.667	954.7
	-384.867	-366.8	-302.1	-291.067	-287.967	-281.333	-269.333	-266.033	-232.267	-158.333	-124.933	-116.833	-36.5667	-10.3333	32.9667	36.8	69.3333	126.333	137.467	203	240.833	266.733	286.933	297.8	341.467	394.667	419.633	445.5	546.767	678.1	811.167	869.767	938.5	942.9	982.333	1033.6	1088.27	1095.7	1097.73	1110.77	1150.07	1464.77	1560.3	1672.43	1975.7	10000	10000	10000	10000
	-903	-699.633	-642.167	-478.633	-446.2	-329.067	-324.333	-277.967	-264.133	-234.033	-202.167	-35.4	217.6	248.333	267.067	505.2	570.3	623.433	642.033	671.133	743.1	797.667	1129.73	1149.53	1188.3	1243.4	1262.13	1289.17	1310.87	1361.2	1459.17	1521.77	1739.93	1777.73	1906.9	1925.37	10000	10000	10000	10000	10000	10000	10000	10000	10000	10000	10000	10000	10000
	-951.033	-812.7	-797.6	-732	-417.433	-240.3	-234.8	2.36667	170.733	366	479.667	483.333	678.8	778.533	817.733	822.4	928.4	1009.07	1085.97	1124.77	1129.9	1232.93	1268.27	1315.1	1651	1689.6	1707.53	1726.4	1812.13	1879.9	1893.13	1920.07	1952.07	10000	10000	10000	10000	10000	10000	10000	10000	10000	10000	10000	10000	10000	10000	10000	10000
	-957.6	-838.933	-814.633	-793.533	-765.233	-701.167	-371.333	-319.067	-292.633	-93.8333	47.4333	163.033	168.2	277.3	291.667	370.067	561.467	686.733	727.233	746.1	766.667	926.1	975.633	979.133	1138.5	1164.87	1225.23	1428.6	1529.9	1653.43	1711.97	1733.3	1909.27	1977.6	10000	10000	10000	10000	10000	10000	10000	10000	10000	10000	10000	10000	10000	10000	10000
	-994.767	-777.733	-736.233	-554.667	-494.8	-312.4	-278	-247.067	-231.833	-210.733	-204.567	-181.2	-74.9333	-64.4667	-31.5	44.8	256.967	350.933	378.267	445	956.8	1004.63	1010.37	1197.13	1205.07	1222.7	1276.23	1468.1	1473.4	1482.2	1624.07	1711.27	10000	10000	10000	10000	10000	10000	10000	10000	10000	10000	10000	10000	10000	10000	10000	10000	10000
	-946.8	-827.967	-810.3	-784.6	-744.133	-734.433	-723.767	-605.4	-583.5	-379.733	-291.467	-201.167	-188.233	-160.633	-157.8	-102.467	-77.8	-67.5	62.8	249.333	254.633	317.367	504.333	520.533	807.033	836.333	1227.47	1269.87	1277.63	1287.23	1373.07	1383	1417.43	1547.53	1574.9	1622.37	1680.9	1695.13	1713.6	1721.03	1757.77	1783.97	1867.57	1876.1	1905.7	1961.03	10000	10000	10000
	-993.933	-758.333	-651.433	-485.833	-427.467	-388.3	-117.6	-17.4333	50.0667	205.033	286.567	324.3	349	511.767	575.733	688.333	763.467	834.367	857.167	869.933	882.867	919.267	987.633	1123.53	1134.53	1179.43	1314.3	1578.07	1590	1748.3	1787.7	10000	10000	10000	10000	10000	10000	10000	10000	10000	10000	10000	10000	10000	10000	10000	10000	10000	10000
	-933.867	-620.567	-465.6	-423.267	-328.5	-304.7	-254.7	-96.6667	137.633	204.433	216.9	262.8	330.533	538.067	711.967	733.9	744.367	747.767	922.7	926.167	965.467	999.833	1027.67	1045.4	1052.2	1200.5	1256.57	1261.83	1308.1	1322.87	1348.4	1360.53	1375.77	1502.2	1556.23	1814.83	10000	10000	10000	10000	10000	10000	10000	10000	10000	10000	10000	10000	10000
	-973.3	-938.967	-818.833	-803.3	-782.133	-682.433	-669.433	-667.5	-654.233	-473.6	-407.433	-400.2	-346.167	-313.567	-270.067	-200.833	-37.0333	108.5	301.567	320	478.3	606.4	617	666.933	676.733	687.1	706.333	711.7	739.167	761.067	781.467	828.7	844.267	856.167	984.5	994	1030.77	1041.93	1104.43	1123.27	1387.53	1684.4	1723.8	1847.63	1869.73	10000	10000	10000	10000
	-959.167	-804.5	-772.533	-759.7	-592.3	-507.333	-396.4	-390.3	-355.167	-297.767	-291.267	-283.267	-126.367	-84.6667	-77.4333	-26.6667	49.8333	85.8333	148.9	192.5	196.367	232.567	273.433	303.833	518.333	530.167	616.133	697.533	709.133	714.3	771.3	1092.53	1098.63	1109.37	1265.27	1267.63	1309.67	1431.47	1694.87	1794.73	1824.53	1989.3	10000	10000	10000	10000	10000	10000	10000
	-862.5	-807.867	-729.633	-611.067	-603.533	-596.067	-276.567	-246.533	-167.4	-143.433	-115.6	59.6667	75.7667	95.1	113.933	226.067	261.567	270.433	552.467	559.1	564.5	569.4	574.567	580.5	586.133	592.433	602.367	608.767	615.567	668.5	690.3	833.567	1033.13	1065.33	1098.8	1182.93	1289.13	1412.13	1418.1	1421.07	1550.3	1603.03	1665.33	1709.27	1749.5	1771.17	1790.03	1796.6	1865.7
	-993.033	-949.333	-811.267	-747.567	-673	-645.5	-643.567	-614.9	-557.267	-555.333	-552.233	-544.267	-541.433	-519.767	-507.167	-502.9	-484.667	-482.967	-368.4	-321.133	-265.833	-236	-2.03333	44.4	123.2	181.8	221.633	236.067	264.1	281.233	643.8	689.467	737.567	749.5	758.5	856.2	927.167	986	1084.33	1168.43	1364.17	1464.87	1481.07	1494.87	1528	1556.6	1688.7	1715.57	1736.03
	-997.167	-993.233	-991.2	-987.167	-951.333	-941.633	-789.367	-777.8	-644.4	-616.867	-566.267	-541.2	-298.4	-267.433	-247.667	-159.067	-68	93.7	241.267	259.167	283.233	388.8	441.233	507.6	584.867	645.867	687.2	689.7	752.367	783.4	877.1	1018.47	1165.5	1186.37	1206.07	1409	1453.33	1543.47	1546.1	1562.47	1665.73	1667.6	10000	10000	10000	10000	10000	10000	10000
	-998.3	-958.7	-953.3	-911.3	-814.233	-773.2	-727.167	-696.633	-694.6	-692.033	-663.767	-643.6	-562.3	-368.667	-267.767	-213.6	-203.033	-182.6	248.167	251.167	575.067	724.067	908.933	964.033	1009.43	1021.73	1103.57	1210.27	1347.3	1409.3	1447.23	1457.77	1472.3	1503.07	1619.43	1642.27	1669.3	1695.8	1771.9	1802.63	1836.53	1845.87	1856.87	1881.9	1936.03	1953.93	1965.93	10000	10000
	-918.367	-814.8	-800.367	-722.867	-714.267	-628.233	-492.133	-417.933	-273.3	-236.367	-215.433	1.56667	51.3	54.6333	96.2667	257.433	313.867	321.533	390.767	416.3	454.3	565.133	589.067	596.667	609.833	717.567	720	746.533	765.7	855.767	897.667	931.567	1056.73	1105.03	1283	1339.2	1631.17	1813.93	1876.27	1896.03	1913.1	1980.77	1994.87	10000	10000	10000	10000	10000	10000
	-992.167	-946.667	-701.567	-685.433	-607.367	-498.867	-461.2	-286.467	-281.333	-229.3	-135.033	-26.9	69.3333	115.067	218.167	233.367	267.7	386.633	708.867	750.567	754.667	838.6	858	876.767	879.433	884.767	1082.47	1089.47	1189.83	1221.57	1241.27	1256.2	1308.93	1327.27	1376.03	1699.47	1735.2	10000	10000	10000	10000	10000	10000	10000	10000	10000	10000	10000	10000
	-841.533	-799.633	-781.5	-763.7	-756.7	-752.3	-745.733	-664.8	-351.4	-337.7	-297.267	-268.233	-235.367	-147.733	-0.1	216.767	321.9	431.7	615.7	744.533	1169.67	1228.6	1235.23	1242.7	1318.53	1460.63	1615.47	1704	1711.3	1753.43	1766.53	1800.4	1819.1	1950	10000	10000	10000	10000	10000	10000	10000	10000	10000	10000	10000	10000	10000	10000	10000
	-843.3	-840.7	-827.133	-801.533	-733.467	-658.4	-636.033	-620.3	-599.5	-592.967	-314.4	-303.7	-225.633	-219.067	-217.4	-138.867	-122.033	-112.9	149.9	274.033	315.8	486.133	536	574.8	604.8	630.267	674.133	685.567	710.967	724.267	799.467	813.5	852.033	941.3	1159.87	1258.93	1343.67	1353.6	1562.6	1575.53	1678.3	1684.5	1810.17	10000	10000	10000	10000	10000	10000
	-970.933	-909.067	-887.8	-874.167	-858.633	-665.033	-600.767	-578.1	-364.033	-309.033	-294.367	-253.333	-227.7	-186.4	-181.3	-175.833	-87.2	-38.8333	87.8	173.9	187.433	226.5	243.6	316.033	343.633	401.667	418.833	472.833	484	513.6	566.8	694.433	773.767	785	821.767	1186.37	1195.27	1218.83	1242.07	1297.67	1355.4	1452.6	1537.57	1584.7	1717.83	1725.7	1910.6	1938.1	1956.2
	-793.867	-764.267	-726.933	-615.367	-505.367	-468.7	-358.7	-289.167	-287	-249.3	-28.7667	-14.6667	1.83333	8.63333	18.1	22.1667	681.7	801.467	957.867	993.233	1257.97	1346.9	1422.47	1690.77	1717.4	1737.9	1785.6	10000	10000	10000	10000	10000	10000	10000	10000	10000	10000	10000	10000	10000	10000	10000	10000	10000	10000	10000	10000	10000	10000
	-986.067	-744.667	-582.2	-502.633	-419.4	-319.667	-243.767	77.8667	96.7333	213.867	281.067	367.867	435.067	526.1	615.733	657.367	1111.97	1160.97	1252.33	1280.83	1495.43	1835.7	1966.77	10000	10000	10000	10000	10000	10000	10000	10000	10000	10000	10000	10000	10000	10000	10000	10000	10000	10000	10000	10000	10000	10000	10000	10000	10000	10000
	-995.133	-949.3	-911.433	-823.133	-804.467	-794.867	-729.433	-610.667	-604.833	-540.567	-521.667	-316.1	-301.367	-284.733	-122.367	123.133	160.233	211.167	262.2	284.5	301.833	342.967	428.6	460.033	466.067	620.667	691.867	723.8	803.067	911.833	1078.77	1198.43	1214.83	1237.67	1273.33	1283.27	1308.9	1323.17	1474.1	1481.53	1492.77	1573.33	1618.73	1630.33	1665.33	1705.97	1750.37	1813.13	1849.4
	-838.7	-824.1	-807.7	-805.467	-800.267	-659.833	-640.733	-507.6	-138.5	-124.233	41.9333	64.7333	99.8333	339.8	533	570.333	586.567	665.5	717.567	768.833	813.1	819.633	858.8	999.333	1631.03	1645.6	1676.93	1700.17	1706.5	1845	1859.43	1870.17	10000	10000	10000	10000	10000	10000	10000	10000	10000	10000	10000	10000	10000	10000	10000	10000	10000
	-896.5	-703.433	-685	-526.7	-398.6	-388	-338.067	-328.267	-317.9	-298.667	-293.3	-265.833	-243.933	-223.533	-176.3	-160.733	-148.833	-20.5	-11	25.7667	36.9333	99.4333	118.267	382.533	679.4	718.8	842.633	864.733	1002.5	1185.57	1197.1	1215.4	1468.5	1582.03	1684.73	1747.7	1766.93	1981.57	10000	10000	10000	10000	10000	10000	10000	10000	10000	10000	10000
	-916.433	-910.333	-899.6	-743.7	-741.333	-699.3	-577.5	-314.1	-214.233	-184.433	-19.6667	109.4	217.067	316.933	328.533	369.633	469.3	565.767	628.133	682	685.067	701.4	707.833	716.367	732.8	750.833	825.867	837.833	845.2	858.633	874.467	890.467	949.5	984.833	1002.53	1043.53	1050.87	1130.57	1144.73	1165.53	1205.97	1397.4	1549.07	1715.33	1808.8	1873.1	1885.7	1903.07	1998.57
	-890.767	-793.9	-720	-665.933	-628.933	-623	-484.2	-458.867	-438.167	-427.633	-402.333	-398.867	-154.7	-148.267	-114.9	-101.133	346.633	615.867	652.267	709.3	781.2	804.733	947.1	963.2	1059.4	1081.37	1092.37	1130.47	1190.37	1232.33	1394	1464.13	1480.77	1673.47	1739.07	1817.33	1820.57	1853.1	1875.37	1884.3	1901.23	1929	1954.87	10000	10000	10000	10000	10000	10000
	-471.7	-239.533	-126.867	20.1667	146.1	207.167	263.133	283.3	367.067	505.5	631.567	667.167	679.733	697.9	748.633	779.233	795.567	846.867	877.2	899.567	927.567	1026.17	1086.7	1194.17	1223.23	1237	1268.3	1271.8	1374.77	1452.1	1494.67	1749.3	1760.57	1813.83	1827.73	1854.5	1865.97	1874.93	1990	10000	10000	10000	10000	10000	10000	10000	10000	10000	10000
	-852.633	-804.133	-545.667	-307.633	-157.167	-97.5667	-70.2667	-40.4	268.867	284	364.067	420.667	577.9	623.5	870.333	900.333	995.167	997.967	1096.47	1109.47	1125.27	1168.53	1174.23	1203.1	1306.6	1381.27	1445.73	1793.13	1868.07	1926.63	1956.03	1973.7	10000	10000	10000	10000	10000	10000	10000	10000	10000	10000	10000	10000	10000	10000	10000	10000	10000
	-949.167	-873.233	-693.367	-686.833	-499.067	-440.1	-397.367	-328.3	-315.2	-288.133	-263.233	-233.7	-164.3	-158.7	-156.4	-147.167	-109.367	-91.4333	35.3	102.067	208.033	211.767	225.9	241.1	258.433	265.733	350.767	436.067	615.4	690.067	692.667	697.2	966	995.133	1003.23	1098.2	1168.47	1213.93	1238	1278.53	1284.53	1294.23	1309.53	1317.33	1330.6	1346.4	1393.53	1405.03	1411.8
	-980.033	-894.4	-882.533	-864.467	-814.2	-755.967	-737.533	-718.133	-697.2	-556.9	-452.267	65.5333	83.8333	119.667	317.633	356.067	362.367	365	403.4	511.467	517.333	557.567	585.267	638.467	670.833	687.567	726.333	809.333	829.8	873.2	1136.93	1190.73	1228.23	1282.47	1284.9	1291.6	1345.77	1403.9	1427.6	1431.17	1450.43	1468.03	1492.6	1501.3	1562.2	1599.67	1693.27	1732.83	1742.73
	-997.3	-964.9	-927.333	-918.367	-868.367	-796.833	-749.5	-646.4	-624.4	-577.9	-567.933	-543.867	118.133	136.2	200.9	211.933	215.033	221.667	233.667	236.967	270.733	344.667	378.067	386.167	466.433	492.667	535.967	539.8	572.333	629.333	640.467	706	743.833	769.733	789.933	800.8	844.467	897.667	922.633	948.5	1049.77	1181.1	1314.17	1372.77	1441.5	1445.9	1485.33	1536.6	1591.27
	-759.933	-708.8	-704.667	-643.133	-607.967	-323.867	-314.3	-305.4	-288.967	-217.2	-196.1	-155.5	346.533	362.7	400.667	416.9	432.733	452.167	480.2	490.067	499.433	644.7	653.4	715.433	814.933	869.867	884	895.433	902.633	980.633	1007.1	1015.9	1025.13	1043.9	1196.37	1223.07	1225.47	1242.6	1275.2	1288.87	1340.6	1397.83	1424.1	1549.03	1726.83	1767.4	1821.43	1972.2	10000
	-967.5	-943.8	-805.767	-730.033	-677.4	-674.767	-528.1	-507.967	-279.933	-257.733	-230.367	-216.9	-178.9	38.4333	127.367	134.1	211.033	280.467	476	540.567	560.1	571.367	578.6	633.433	724.933	747.733	765.167	789.967	851.4	901.833	938.267	1003.9	1022	1158.4	1215.03	1222.17	1253.8	1270.2	1278.43	1321.77	1410	1419.67	1561.37	1600.13	1653.8	1685.9	1698.6	1728.13	1763.5
	-999.8	-880.867	-761.367	-759.433	-336.133	-250.267	-168.967	-138.933	-117.733	139.3	199.333	219.3	262.233	295.5	303.3	350.333	398.967	422.033	429.7	446.733	510.333	513.667	516.9	616.3	1062.87	1405.1	1444.97	1658.53	1695.7	1819.47	1925.73	10000	10000	10000	10000	10000	10000	10000	10000	10000	10000	10000	10000	10000	10000	10000	10000	10000	10000
	-993.9	-988.767	-986.733	-883.633	-821.733	-754.433	-460.233	-421.967	-418.933	-374.4	-367.1	-362.8	-333.433	-301.1	-275.567	-248.933	-197.567	-180.4	-124.8	-111.2	-61	84.6	289.333	377.433	452.733	456.467	489.6	534.933	620.633	749.333	764.367	816.833	890.6	921.167	1029.8	1069.2	1184.6	1196.07	1225.33	1227.3	1331.57	1358.37	1446.8	1557.67	1587.83	1597.3	1829.33	1835.73	1851.3
	-929.167	-834.733	-817.467	-812.7	-792.933	-601.333	-521.133	-165.1	246.067	253.1	277.067	310.567	320.267	374.133	475.733	479.6	1065.97	1185.2	1199.33	1212.4	1277.67	1295.23	1493.93	1524.9	1766.3	1928.77	10000	10000	10000	10000	10000	10000	10000	10000	10000	10000	10000	10000	10000	10000	10000	10000	10000	10000	10000	10000	10000	10000	10000
	-968.5	-965.167	-806.3	-764.067	-697.9	-644.1	-610.6	-526	-510.2	-500.167	-492.7	-481	-471.667	-317.233	-305.933	-296.6	-279.4	-246.533	-203	-172.333	-13.6333	2.06667	73.1	151	210.2	256.9	293.167	301.9	317.1	328.133	337.433	343.5	371.3	483.933	498.333	678.8	722.6	749.867	804.2	904.833	931.767	1009.4	1216.2	1220.6	1250.37	1283.2	1327.53	1390.53	1395.13
	-986.533	-933.467	-875.167	-826.7	-488.433	-409.1	-393.267	-316.4	-235.967	-188.733	-136.067	-47.9667	-39.5333	-1.56667	2.38419e-10	129.633	272.367	284.933	297.5	301.033	302.767	321.433	346.8	505.7	615.133	638.833	657.1	714.767	717.433	727.833	768	813.767	896.833	1153.63	1262.1	1276.93	1417.23	1570.33	1678.13	1683.8	1727.67	1753.37	1849.8	1851.43	1866.43	1973.07	10000	10000	10000
	-943.533	-889.033	-840.967	-827.1	-816.333	-763.2	-760.667	-649.7	-633.533	-602.367	-298.767	-290	-144.433	-83.9	-60.6667	-58.4667	-10.5667	4.13333	237.933	245.4	288.9	375.733	443.533	473	502.767	619.267	664.067	692.8	710.733	716.1	746.2	775.7	797.9	833.067	1123.13	1140.17	1211.3	1264.6	1308.5	1425.83	1614	1639	1708.83	1712.53	1781.4	1784.87	1831.67	1938.13	1962.47
	-988.933	-812.233	-781.1	-756.133	-674.267	-605.767	-524.7	-338.3	-301.733	-234.967	-151.4	-132.133	-24.9667	243.667	267.833	278.1	279.967	297.7	338.933	345.567	389.3	428.033	530.933	543.633	657.3	826.867	934.767	947.533	1158.03	1205.57	1207.73	1263.47	1271.6	1386.93	1475.17	1483.13	1549.97	1627.9	1694.23	1698.2	1707.97	1748.27	1866.97	1994.27	10000	10000	10000	10000	10000
	-928.933	-827.6	-694.1	-656.733	-626.967	-468.7	-452.4	-337.1	-320	-305.333	-254.067	-227.9	-189.4	-156.333	-141.467	16.7667	171.833	241.4	244.167	280.133	330.467	336.567	352.867	459.1	461.133	548.467	561.433	742.6	835.8	858.967	996.9	1225.63	1367.27	1588.43	1736	1740.37	1867.73	1893.2	10000	10000	10000	10000	10000	10000	10000	10000	10000	10000	10000
	-986.3	-890.933	-857	-829.6	-588.6	-580.267	-573.1	-388.467	-133.033	204.467	248.1	269.433	337.633	379.833	403.7	430.9	448.7	631.433	684.7	773.233	779.367	795.4	806.633	884.4	892.567	942.133	1053.07	1102.83	1145.47	1163.33	1217.97	1262.9	1394.07	1398.53	1499.77	1660.3	1663.93	1698.5	1711.27	1718.63	1728.63	1747.43	1812.3	1837.23	1872.13	1946.17	1962.23	10000	10000
	-899	-884.867	-880.5	-777.933	-709.133	-702.6	-646.067	-627.267	-598.5	-408.667	-394.867	-375.933	-83.2333	-10.6	242.033	329	552.533	606.467	672.1	676.933	685.633	687.867	697.9	700.667	712.267	829.967	970.4	1072.87	1131.5	1138.37	1262.07	1468.43	1699.43	1800.2	1818.63	1873.43	1890.53	10000	10000	10000	10000	10000	10000	10000	10000	10000	10000	10000	10000
	-767.7	-740.6	-717.367	-698.433	-650.8	-614.467	-520.033	-451.167	-311.2	-301.9	-183.4	-15.9667	204.7	326.567	334.267	374.333	384.167	423.533	508.667	548.267	553.667	595.667	692.733	733.767	779.8	810.333	812.367	814.933	843.2	863.367	944.667	1138.3	1239.2	1293.37	1303.93	1324.37	1755.13	1758.13	10000	10000	10000	10000	10000	10000	10000	10000	10000	10000	10000
	-999.033	-953.133	-744.033	-742.467	-647.367	-435.633	-348.5	-318.467	-309	-298.9	-266.233	-209.1	-188.933	-184.2	-159.7	-92	28.5	162.167	175.667	193.433	300.7	332.633	354.067	484.867	567.767	600.2	783.067	1010.37	1402.27	1425.6	1644.53	1818.4	1998.93	10000	10000	10000	10000	10000	10000	10000	10000	10000	10000	10000	10000	10000	10000	10000	10000
	-984.2	-981.633	-975.833	-703.167	-680.6	-587.767	-512.533	-437.767	-361.633	-289.9	-274.1	-197.267	-160.367	-134.6	-64.5	228	247.367	274.567	358.567	362.633	379.5	557.167	558.9	641.333	677.733	685.033	694.633	696.267	910.433	913.2	958.433	970.8	1002.3	1198.57	1278.43	1293.57	1377.73	1381.97	1524.97	1689.73	1736.33	1974.43	10000	10000	10000	10000	10000	10000	10000
	-934.467	-822.133	-532.7	-451	-369.1	-300.833	-270.733	-124.967	161.267	366.533	612.033	751.733	972.733	1210.07	1276.97	1449.93	1670.03	1822.17	1844	1989.3	1992.93	10000	10000	10000	10000	10000	10000	10000	10000	10000	10000	10000	10000	10000	10000	10000	10000	10000	10000	10000	10000	10000	10000	10000	10000	10000	10000	10000	10000
	-986.633	-823.467	-728.733	-703.267	-630.467	-581.1	-570.2	-557.3	-500.133	-339.5	-336.1	-323.133	-313.433	-307.933	-261.567	-115.033	-108.833	-4.4	337.667	415.233	748.733	753.8	793.833	911.4	1171.9	1180.07	1186.53	1199.93	1207	1225.23	1237.7	1510.13	1570.8	1700.67	1737.73	1772.07	1787.97	1882.1	1959.83	1993.57	10000	10000	10000	10000	10000	10000	10000	10000	10000
	-956.567	-840.967	-835.8	-726.7	-712.333	-633.933	-442.533	-317.267	-276.767	-257.9	-237.333	-77.9	-28.3667	-24.8667	134.5	160.867	221.233	424.6	525.9	649.433	707.967	729.3	905.267	973.6	1058.87	1130.63	1206.57	1222.47	1386.3	1711.27	1720.97	1737.1	1834.43	1838.23	1853.07	1856.67	1877.87	10000	10000	10000	10000	10000	10000	10000	10000	10000	10000	10000	10000
	-822.767	-795.667	-776.567	-755.933	-671.2	-626.133	-607.167	-603.833	-555.4	-386.1	-365.4	-330.7	-316.233	-304.1	-194.433	-191.1	-187.6	-183.967	-168.467	-52.5667	10.8	53.8	288.167	442.133	505.567	561.467	718.633	801.667	923.333	942.967	967.267	1199.73	1208.47	1214.53	1250.6	1253.7	1356.77	1448.1	1753.63	1956.93	10000	10000	10000	10000	10000	10000	10000	10000	10000
	-864.7	-860	-853.733	-716.4	-694.867	-620.933	-524.9	-485.2	-382.467	-328.6	-318.6	-226.767	-219.133	-120.467	75.6333	312.533	452.3	494.5	498.467	534.167	572.267	715.633	1018.27	1323.87	1404.57	1428.03	1489.87	1514.57	1637.57	1809.33	1862.33	1937.77	10000	10000	10000	10000	10000	10000	10000	10000	10000	10000	10000	10000	10000	10000	10000	10000	10000
	-923.8	-827.167	-815.8	-757	-734.2	-720.633	-717.1	-562.2	-540.933	-493.467	-399.667	-324.967	-295.133	-266	-227.367	-212.9	-153.867	-125.333	30.0667	52.2333	103.533	123.167	241.667	289.767	489.833	509.5	529.1	634.267	816.433	834.367	926.2	1016.53	1058.67	1215.83	1244.17	1450.97	1565.9	1569.17	1571.57	1587.6	1621.53	1820.93	1863	1906.3	1914.57	10000	10000	10000	10000
	-879.933	-865.367	-834.033	-810.8	-804.467	-665.967	-651.533	-640.8	-469.933	-182.667	-166.033	159.667	234	285.967	502.133	550.1	693.033	732.6	758.833	786.867	962.433	1069.73	1224.27	1260.4	1326.27	1405.67	1457.03	1494.97	1799.47	1875.9	1892.93	1895.7	10000	10000	10000	10000	10000	10000	10000	10000	10000	10000	10000	10000	10000	10000	10000	10000	10000
	-962.333	-901.967	-892.433	-890.133	-855.467	-792.9	-781.433	-668.633	-602.867	-588.433	-141.6	-27.7	48.2333	150.133	272.133	354.367	458	490.633	589.467	635.233	654.4	663.067	685.7	744.867	747.567	806.233	845.1	847.333	895.533	985.533	1249.6	1312.63	1356.57	1376	1449.1	1551.83	1608.63	1660.13	1753.53	1792.5	1837.2	1849.63	1869.1	1922.6	10000	10000	10000	10000	10000
	-891.133	-864.367	-860.167	-44.2	119.933	154.933	211.8	231.167	247.1	278.7	457.167	540	673.9	715.367	827.267	1040.77	1119.33	1197.17	1233.6	1270.13	1341.8	1373.93	1422.53	1459.93	1504.4	1580.33	1736.07	1833.37	1935.37	10000	10000	10000	10000	10000	10000	10000	10000	10000	10000	10000	10000	10000	10000	10000	10000	10000	10000	10000	10000
	-994.333	-951.333	-849.4	-756.5	-670.533	-346.3	-339.4	-240.7	-206.867	-186.667	-128.967	-38.4667	75.0667	176.4	309.9	347.267	377.033	535.3	551.6	666.9	684	698.667	749.933	776.1	814.6	847.667	862.533	1020.77	1175.83	1245.4	1248.17	1284.13	1334.47	1340.57	1356.87	1463.1	1465.13	1552.47	1565.43	1746.6	1839.8	1862.97	10000	10000	10000	10000	10000	10000	10000
	-970.433	-956.367	-901.967	-830.567	-822.333	-794.567	-733.733	-720.8	-586.7	-569.7	-518.333	-497.5	-343.967	-308.967	-302.7	-240.1	-199.133	-52.3	37.2	164.167	376.5	426.867	550.4	577.4	651.267	675.767	689.9	780.533	929.167	975.067	1004.9	1121	1159.4	1179.2	1412.7	1583.03	1624.17	1627.5	1650.8	1690.5	1709.57	1724.8	1871.33	1889.73	1957.33	1961.3	10000	10000	10000
	-954.467	-900.533	-834.9	-830.067	-821.367	-819.133	-809.1	-806.333	-794.733	-677.033	-536.6	-434.133	-375.5	-368.633	-244.933	-38.5667	192.433	293.2	311.633	366.433	383.533	510.133	675.4	677	756.833	844.2	854.4	862.467	915.033	925.967	930	981.833	1008.17	1024.73	1044.87	1105.13	1127.83	1208.87	1211.17	1244.93	1319.2	1322.43	1344.17	1712	1730.77	1740.43	1794.4	1816.67	1887.57
	-892.533	-869.7	-842.667	-816.167	-740.067	-709.333	-675.433	-666.1	-655.1	-630.067	-575.933	-558.033	-546.033	-443.433	-351.867	-294	-275.433	-273.933	-235.467	-231.433	-199.267	-184.9	-113.033	-41.1667	240.367	248.9	322.667	676.533	692.067	822.033	842.667	942.4	971.967	1221.13	1281	1298	1326.13	1513.67	1556.87	1575.47	1701.2	1773.27	1824.47	1856.27	1897.83	1923.1	1962.13	10000	10000
	-997.633	-974.133	-893.867	-842.6	-834.5	-820.333	-807.467	-786.567	-781.067	-772.5	-701.567	-613.133	-604.467	-525.433	-515.667	-461.2	-383.933	-376.467	-359.2	-352.267	-341.367	-321.9	-311.633	-300.2	-292.2	-285.467	-171	-13.7	29.4333	32.3333	133.867	163.667	267.033	299.667	364.667	439.2	634.2	672	761.767	887.2	1157.93	1291.8	1440.57	1508.37	1521.87	1545.37	1595.27	1698.83	1716.93
	-940.133	-850.5	-806.333	-769.633	-748.033	-555.567	-455.833	-356.6	-345.133	-300.433	-276.767	-272.1	-236.3	-108.3	-25.1	-9.8	18.6667	34.8	189.333	583.533	741.567	772.5	1083.87	1241.87	1324.67	1386.37	1553	1594.73	1673.6	1692.63	1756.67	1771.7	1776.53	1778.57	1784.27	1787.1	1800.43	1812.17	1817.67	1822.77	1834.97	1841.43	1848.67	1864.8	1873.8	1910.47	1937.43	10000	10000
	-831.067	-820.5	-814.5	-800.4	-794.133	-761.533	-692.733	-565.533	-483.467	-323.767	-253.533	-194.467	92.8	216.9	545	672	899.267	928.2	951.267	954.267	1179.27	1200.37	1208.2	1250.37	1346	1360.47	1432.9	1474.4	1532.27	1586.13	1655.67	1708.7	1907.83	1998.9	10000	10000	10000	10000	10000	10000	10000	10000	10000	10000	10000	10000	10000	10000	10000
	-841.467	-838.067	-825.1	-815.4	-809.9	-763.533	-617	-610.8	-506.367	-164.3	-86.7333	246.767	251.833	291.867	409.433	669.933	678.1	684.567	697.967	705.033	723.267	735.733	1008.17	1068.83	1198.7	1235.77	1270.1	1286	1380.13	1457.87	1491.6	1551.53	1593.77	1681.07	1736.4	1812.13	1860.4	1909.87	1912.17	1946.67	1951.83	10000	10000	10000	10000	10000	10000	10000	10000
	-894.833	-837.2	-799.7	-696.4	-678.867	-440.767	-295.133	-273.967	-250.667	-244.6	-196.567	-177.467	-110.533	-70.8333	34.0667	95.9333	117.2	130.833	146.367	339.967	404.233	426.9	640.967	695.967	710.633	751.667	777.3	818.6	823.7	829.167	917.8	966.167	1092.8	1178.9	1192.43	1231.5	1248.6	1321.03	1348.63	1406.67	1423.83	1477.83	1489	1518.6	1571.8	1699.43	1778.77	1790	1826.77
	-447	-291.6	-194	-44.6	-35.5333	-17.8	156.8	303.567	320.3	326.367	371.067	411.067	693.1	698.9	873.567	921.133	944.967	1003.1	1063.7	1418.37	1460.5	1555.27	1699.5	1724.9	1746.17	1768.93	1856.6	1976.8	10000	10000	10000	10000	10000	10000	10000	10000	10000	10000	10000	10000	10000	10000	10000	10000	10000	10000	10000	10000	10000
	-921.8	-847.3	-828.5	-806.233	-802.767	-797.9	-564.967	-541.833	-534.2	-170.4	-153.333	-143.133	86.5333	267.967	606.967	714	868.067	913.3	1220	1250.37	1350.77	1363.4	1403.13	1557.93	1642.57	1756.2	1795.77	1871.8	1903.47	1936.23	10000	10000	10000	10000	10000	10000	10000	10000	10000	10000	10000	10000	10000	10000	10000	10000	10000	10000	10000
	-863.3	-743.2	-474	-320.167	-288.033	-142.6	7.03333	204.767	237.8	374.333	484.867	583.2	679.833	691.2	750	772.8	786.367	789.9	944.8	966.067	1013.53	1107.33	1182.03	1211.87	1241	1279.63	1294.1	1353.13	1381.67	1537.07	1559.23	1610.53	1630.17	1748.67	1796.77	1996.83	10000	10000	10000	10000	10000	10000	10000	10000	10000	10000	10000	10000	10000
	-891.867	-868.167	-849.9	-792.233	-789.567	-779.167	-739	-693.233	-610.167	-353.367	-244.9	-230.067	-89.7667	63.3333	171.133	176.8	220.667	246.367	342.8	344.433	359.433	466.067	615.533	637	686.533	959.9	967.467	986.167	1092.63	1123.57	1136.2	1145	1164.53	1213.17	1274.6	1306.33	1359.83	1374.63	1527.07	1548.47	1566.93	1683.77	1721.33	1785.03	1837.3	1851.93	10000	10000	10000
	-850.333	-833.933	-728.2	-507.6	-430.533	-247.3	-169.3	26.4667	86.5	136.033	149.1	207.8	246.267	423.767	667.433	882.1	906.833	961.233	1032.43	1135.77	1206.83	1268.8	1337.07	1500.77	1560.57	1750.8	1759.3	1785.7	1807.37	1882.23	1980.8	10000	10000	10000	10000	10000	10000	10000	10000	10000	10000	10000	10000	10000	10000	10000	10000	10000	10000
	-972.8	-785.167	-772.467	-739.133	-667.4	-216.067	-164.633	-130.1	44.8333	199.5	231.467	244.3	411.7	496.667	607.6	613.7	648.833	706.233	712.733	720.733	877.633	919.333	926.567	977.333	1053.83	1089.83	1152.9	1196.5	1200.37	1236.57	1277.43	1307.83	1522.33	1534.17	1620.13	1701.53	1713.13	1718.3	1775.3	10000	10000	10000	10000	10000	10000	10000	10000	10000	10000
	-949.6	-927.633	-916.633	-878.533	-818.633	-776.667	-615	-544.867	-528.233	-335.533	-269.933	-191.667	-188.433	-155.9	-133.633	-124.7	-107.767	-80	-54.1333	142.033	278.933	402.8	530.667	541.4	635.167	655	664.8	743.1	819.233	1002.07	1152.8	1171.67	1198.4	1251	1273.67	1276.47	1375.1	1430.13	1470.77	1482.37	1526.5	1667.07	1704.97	1852.17	1903.6	10000	10000	10000	10000
	-984	-920.267	-813.733	-777.667	-715.467	-683.8	-589.233	-570.9	-529.633	-396.633	-272.2	-178.033	-174.533	-165.167	-141.1	-68.9667	-49.1	-33.2	-27.5	5.2	250.033	269.9	451.9	559.433	682.533	688.467	781.833	844.867	898.233	903.067	941.7	943.533	1015.93	1059.63	1197.7	1261.4	1335.97	1363.47	1365.4	1394.07	1451.7	1453.63	1456.73	1464.7	1467.53	1489.2	1501.8	1506.07	1524.3
	-845.4	-817.3	-805.367	-795	-778.8	-777.233	-749.733	-737.767	-718.1	-682.767	-680.433	-674.9	-671.767	-606.767	-582.733	-563.633	-484.333	-30.5	-6.6	22.2	48.2	111.267	185.633	209.267	340.367	419.8	431.433	456.7	546.833	627.767	648.133	715.8	862.967	865.167	884.133	911.467	992.1	1014.5	1016.93	1051.23	1219.1	1522.6	1594.87	1612.77	1673.27	1957.93	10000	10000	10000
	-910.767	-840.5	-795.033	-770.967	-730.433	-724.433	-714.733	-699.433	-691.633	-678.367	-662.567	-615.433	-603.933	-597.167	-498.633	-488.133	-418.767	-397.567	-340.2	-309.033	-242.033	-192.4	560.033	724.467	763.6	871.4	874.233	902.033	923.033	933	1018.73	1021.27	1148.03	1200.43	1221.97	1223.6	1285.23	1289.4	1323.37	1328.9	1330.4	1391.57	1426.27	1435.47	1718.3	1755.33	1810.33	1866.53	10000
	-975.267	-942.667	-858.867	-828.933	-818.733	-803.633	-789.4	-786.233	-715.433	-711.133	-636.3	-552.267	-460	-346.333	-324.533	-197.533	-149.567	-106.6	-34.7667	4.96667	50.8667	259.967	261.533	356.633	568.367	655.5	685.533	695	705.1	737.767	794.9	815.067	819.8	844.3	912	1032.5	1166.17	1179.67	1197.43	1304.7	1336.63	1358.07	1488.87	1571.77	1604.2	1787.07	10000	10000	10000
	-964.2	-789.467	-784.333	-732.3	-638.033	-529.9	-433.667	-387.933	-284.833	-269.633	-235.3	-116.367	205.867	247.567	251.667	335.6	355	373.767	376.433	381.767	579.467	586.467	686.833	718.567	738.267	753.2	805.933	824.267	873.033	1196.47	1232.2	1605.5	1686.5	1699.57	1725.4	1727.13	1905.77	10000	10000	10000	10000	10000	10000	10000	10000	10000	10000	10000	10000
	-875.933	-842.033	-677.3	-587.267	-571.633	-443.6	-406.333	-320.6	-297.833	-219.867	-48.2333	47.1333	48.9	124.7	308.067	402.1	461.467	514.133	520.033	871.567	936.9	965.333	1170	10000	10000	10000	10000	10000	10000	10000	10000	10000	10000	10000	10000	10000	10000	10000	10000	10000	10000	10000	10000	10000	10000	10000	10000	10000	10000
	-972.233	-964.033	-950.033	-855.733	-409.933	-395.067	-340.9	-312.533	-301.9	-260.967	-150.6	-108.467	-56.2	120.5	250	365.333	407.233	520.367	683.533	778.267	803.733	876.533	925.9	936.8	949.7	1006.87	1167.5	1170.9	1183.87	1193.57	1199.07	1245.43	1391.97	1398.17	1502.6	1844.67	1922.23	10000	10000	10000	10000	10000	10000	10000	10000	10000	10000	10000	10000
	-828.567	-802.267	-693.933	-635.333	-625.767	-622.533	-482.7	-371.067	-268.267	-228.367	-152.3	-99.1667	99.9333	239.567	312.3	396.033	407.467	421.333	435.833	668	688.7	731.3	733.3	776.867	807.2	970.933	1097.4	1189.47	1237.3	1243.67	1372.83	1438.07	1526.17	1534.03	1602.13	1782.3	10000	10000	10000	10000	10000	10000	10000	10000	10000	10000	10000	10000	10000
	-750	-661.067	-585.5	-317.2	-290.567	-270.067	-222.367	-0.3	40.8667	180.833	407.333	426.3	454.8	613.7	675.933	692.2	702.633	755.467	820.4	852.233	862.267	888	1036.7	1100.1	1125.37	1127.53	1146.3	1200.1	1215.37	1228.2	1301.97	1310.43	1329.27	1332.37	1420.97	1447.63	1599.4	1623.1	1783.17	1860.4	1920.7	1958.1	10000	10000	10000	10000	10000	10000	10000
	-605.267	-541.533	-473.467	-328.4	-268.433	-233.733	-176.367	-154.4	-111.733	-43.7667	75.2333	393.367	551.167	741.6	781.867	862.5	951.333	1124	1187.93	1212.4	1259.67	1311.9	1435.53	1494.57	1725.9	1945.6	1959.6	1980.93	10000	10000	10000	10000	10000	10000	10000	10000	10000	10000	10000	10000	10000	10000	10000	10000	10000	10000	10000	10000	10000
	-794	-751.967	-599.467	-587.5	-570.367	-510.333	-339.7	-331.467	-317.667	-301.1	-256.433	-247.033	-200.667	-68.4	-63.8667	13.5333	85.4	184.5	270.233	294.5	413.2	506.433	578.267	581.6	591.033	621.5	659.6	677.5	697.7	707.8	744.5	762.967	773.1	799.9	825.233	869.167	1015.13	1248.07	1261.07	1306.8	1321.67	1331.8	1407.27	1423.83	1427.37	1436.33	1452.93	1477.6	1584.17
	-951.767	-818.633	-754.767	-736.033	-726.4	-717.367	-712.767	-635.4	-498.067	-231.8	-215.667	-200.367	-90.8333	135.133	393.767	518.233	580.633	666.133	858.433	927.567	1176.27	1286.17	1318.63	1333.37	1359.23	1391.07	1402.9	1411.63	1420.5	1672.97	1713.47	1791.67	1826.23	1847.53	1958.83	10000	10000	10000	10000	10000	10000	10000	10000	10000	10000	10000	10000	10000	10000
	-815.867	-787.1	-757.7	-569.067	-348.367	-331.967	-226.233	-5.63333	71.4333	254.667	332.667	528.433	588.467	638	651.067	709.767	748.233	925.733	1169.4	1384.07	1408.8	1463.2	1534.4	1637.73	1708.8	1770.77	1839.03	10000	10000	10000	10000	10000	10000	10000	10000	10000	10000	10000	10000	10000	10000	10000	10000	10000	10000	10000	10000	10000	10000
	-987.533	-912.2	-876.167	-814.567	-797.9	-675.867	-638.333	-569.033	-418.5	-410.9	-402.333	-313.3	-309.967	-248.933	-221.333	-197.133	-181.267	-99.2333	32.2	219.833	232.533	265.867	337.6	788.933	840.367	874.9	1049.83	1204.5	1236.47	1249.3	1416.7	1501.67	1612.6	1618.7	1653.83	1711.23	1717.73	1725.73	1882.63	1924.33	1931.57	1982.33	10000	10000	10000	10000	10000	10000	10000
	-869.833	-789.3	-720.733	-655.833	-555.267	-454.2	-43.4333	60.4667	69	94.2667	149.533	183.133	186.367	248.433	317.033	347.1	417.1	466.167	499.933	651.2	786.933	797.933	892.6	907.9	958.733	978.7	983.367	1002.23	1173.03	1194.4	1199.53	1291.73	1439.97	1479.4	1557.9	1580.9	1736.57	1744.87	1844.03	1877.53	1898.17	10000	10000	10000	10000	10000	10000	10000	10000
	-703.467	-697.533	-507.567	-343.3	-308.5	-292.333	-285.033	-258	-168.933	-120.1	-114.967	-10.2	69.9667	93.0333	250.533	277.8	280.333	329.4	536.533	550.6	605	676.4	684.633	712.4	773.233	786.167	920.267	937.267	988.633	1009.47	1163	1198	1204.27	1266.87	1307.83	1454.67	1544.17	1671.13	1883.47	1933.83	10000	10000	10000	10000	10000	10000	10000	10000	10000
	-801.4	-770.433	-750.667	-662.067	-571	-409.3	-261.733	-243.833	-219.767	-114.2	-61.7667	4.6	81.8667	142.867	184.2	186.7	249.367	280.4	374.1	515.467	662.5	683.367	703.067	906	950.333	1040.47	1043.1	1059.47	1162.73	1164.6	1527.73	1671.93	1691.9	1736.8	1857.13	1982.67	1992.03	10000	10000	10000	10000	10000	10000	10000	10000	10000	10000	10000	10000
	-705.533	-646.667	-576.733	-544.933	-376.067	-310.333	-253.633	16.3667	48.4333	192.433	267.067	290.533	297.967	307	411.9	490.867	503.3	520.3	570.4	724.967	726.867	819.967	931.733	1240.27	1267.37	1290.6	1309.53	1357.17	1393.5	1487.93	1556.8	1696.77	1706.07	1824.57	1992	10000	10000	10000	10000	10000	10000	10000	10000	10000	10000	10000	10000	10000	10000
	-976.467	-842.8	-829.3	-811.533	-704.267	-672.333	-650.9	-520.1	-437.2	-404.767	-221.9	5.4	397.3	420.633	639.567	813.433	993.967	1190.87	1224.87	1254.2	1701.77	1764.13	1958.97	10000	10000	10000	10000	10000	10000	10000	10000	10000	10000	10000	10000	10000	10000	10000	10000	10000	10000	10000	10000	10000	10000	10000	10000	10000	10000
	-935.667	-889.933	-786.833	-771.633	-737.3	-618.367	-296.133	-254.433	-250.333	-166.4	-147	-128.233	-125.567	-120.233	77.4667	84.4667	184.833	216.567	236.267	251.2	303.933	322.267	371.033	694.467	730.2	1103.5	1184.5	1197.57	1223.4	1225.13	1403.77	1570.83	1660.47	1704.63	1741.33	1762.93	1955.4	10000	10000	10000	10000	10000	10000	10000	10000	10000	10000	10000	10000
	-898.867	-872.633	-845	-780.567	-634.433	-623.967	-311.733	-275.067	-183.033	-147.1	-5.03333	205.1	276.167	542.167	664.733	674.467	703.2	708.9	763.4	770.433	856.3	940.367	990.3	1105.97	1309.33	1366.8	1530.33	1562.77	1679.9	1684.63	1731	1744.83	1774.93	1806.8	1973.57	10000	10000	10000	10000	10000	10000	10000	10000	10000	10000	10000	10000	10000	10000
	-837.067	-828.9	-822.433	-809.033	-801.967	-783.733	-771.267	-498.833	-438.167	-308.3	-271.233	-236.9	-221	-126.867	-49.1333	-15.4	44.5333	86.7667	174.067	229.4	305.133	353.4	402.867	405.167	439.667	444.833	678.7	684.8	700.167	753.667	978.467	1050.83	1089.3	1188.9	1304.07	1401.43	1471.73	1594.47	1706.5	1983.73	10000	10000	10000	10000	10000	10000	10000	10000	10000
	-743.033	-665.633	-555.633	-471.433	-340.7	-323.533	-116.567	-97.3	-94.9	-40.5667	166.6	435.633	680.633	682.267	710.833	801.767	818.4	821.933	917.867	945.333	995	1051.37	1170.03	1194.33	1215.43	1243.73	1307.8	1637.63	1689.9	1716.33	1915.13	10000	10000	10000	10000	10000	10000	10000	10000	10000	10000	10000	10000	10000	10000	10000	10000	10000	10000
	-958.8	-905.667	-880.967	-873.933	-806.533	-787.967	-721.533	-503.2	-278.7	-245.767	-188.6	-186.467	-173.733	-92.5667	-79.7333	-69	10.0667	15.2	17.2333	120.333	182.233	249.533	543.733	582	585.033	629.567	636.867	641.167	670.533	702.867	728.4	755.033	806.4	823.567	879.167	892.767	942.967	1088.57	1293.3	1381.4	1456.7	1460.43	1493.57	1538.9	1624.6	1753.3	1768.33	1820.8	1894.57
	-975.5	-830.433	-770.467	-735.767	-678.4	-656.433	-613.767	-545.8	-426.8	-108.667	49.1333	239.567	279.833	360.467	449.3	621.967	685.9	710.367	757.633	809.867	933.5	992.533	1223.87	1443.57	1457.57	1478.9	1589.17	1663.67	1682.47	1704.73	1708.2	1713.07	1946	1969.13	1976.77	10000	10000	10000	10000	10000	10000	10000	10000	10000	10000	10000	10000	10000	10000
	-953.933	-798.967	-717.433	-679.7	-655	-492.233	-428.267	-315.667	-240.533	-169.633	-146.833	-134.067	-121.133	-84.7333	-16.3667	119.533	130.533	175.433	310.3	574.067	586	744.3	783.7	1037.47	1197.37	1273.03	1465.4	1669.4	1877.93	1966.27	10000	10000	10000	10000	10000	10000	10000	10000	10000	10000	10000	10000	10000	10000	10000	10000	10000	10000	10000
	-976.667	-844.567	-835.433	-805.967	-753.4	-693.7	-663.767	-636.667	-463.967	-398.433	-388.9	-349.833	-345.933	-329.967	-319.8	-205.2	-160.833	-31.5333	1.03333	71.1	384.4	539.367	581.7	676.467	700.267	750.267	908.3	1142.6	1209.4	1221.87	1267.77	1335.5	1543.03	1716.93	1738.87	1749.33	1752.73	1927.67	1931.13	1970.43	10000	10000	10000	10000	10000	10000	10000	10000	10000
	-899.267	-678.967	-629.167	-573.633	-571.067	-346.1	-325.233	-310.8	-294.967	-281.667	-264.167	-216	-176.833	-151.967	-129.967	72.4667	208.267	211.567	298.233	404.9	559.833	674.6	690.567	737.867	751.233	757.8	858.933	879.5	930.4	943.333	1046.63	1107	1116.53	1118.83	1153.5	1216.07	1227.53	1340.33	1406.1	1420.53	1867.37	1981.27	10000	10000	10000	10000	10000	10000	10000
	-972.667	-826.7	-787	-744.6	-586	-389.133	-294.833	-115.3	-81	124.167	165.367	171.3	173.867	185.7	324.467	589.6	675.8	679	707.367	731.833	811.467	836.5	843.1	851.633	864.567	897.3	955.867	1044.6	1225.2	1240.47	1261.97	1265.73	1328.17	1496.93	1522.03	1698.73	1729.87	1754.83	1836.7	1905.2	1986.27	10000	10000	10000	10000	10000	10000	10000	10000
	-856.167	-837.3	-810.567	-757.967	-735.3	-732.5	-633.867	-578.833	-538.2	-526.6	-482.467	-341.9	-304	-156.8	-105.367	12.0333	34.7	282.667	346.733	446.8	656.867	670.9	743.967	802.9	852.867	907	978.9	1044.93	1158.03	1475.3	1665.27	1704.83	1707.7	1787.9	1819.97	1991.27	10000	10000	10000	10000	10000	10000	10000	10000	10000	10000	10000	10000	10000
	-967.8	-840.833	-628.5	-578.133	-454.6	-427.6	-353.733	-329.233	-315.1	-224.467	-75.8333	-29.9333	-0.1	116	154.4	174.2	407.7	578.033	619.167	622.5	645.8	685.5	704.567	719.8	866.333	884.733	952.333	956.3	1007.5	1039.8	1103.9	1159.07	1196.23	1201.6	1239.97	1343.97	1422.77	1460.77	1471.47	1474.37	1549.07	1635.77	1661.87	1679.33	1708.83	1822.77	1845.93	1895.67	1931.63
	-868.067	-723.667	-694.967	-597.933	-566.3	-536	-379.4	-300.633	-297.233	-248.767	-131.633	236.1	311.8	403.3	527.333	607.967	643.5	674.133	685.9	703.967	713.033	765.1	783.933	793.9	805.367	810.467	821.533	823.667	833.833	862.7	873.933	928.267	1017.1	1047	1067.5	1094.97	1096.63	1185.13	1260.2	1262.57	1371.4	1374.33	1391.9	1494.4	1665.57	1693.67	1705.6	1715.97	1732.17
	-979.333	-977.7	-902.667	-859.2	-829.333	-794.467	-687.333	-558.567	-505.967	-486	-399.467	-388.567	-352.3	-270.433	-265.5	-177.7	-76.3667	-2.76667	35.3667	145.567	217.933	246.267	292.767	299.033	663.6	760.167	1106.37	1114.23	1155	1249.73	1278.63	1289.53	1315.87	1345.33	1385.47	1387.27	1443.2	1497.3	1552.1	1600.43	1620.4	1672.33	1884.27	1935.97	10000	10000	10000	10000	10000
	-969.767	-563.367	-407.833	-335.267	-313.733	-291.9	-278.267	-270.133	-215.133	-182.433	-121	-118.433	-110.8	-68.2667	-50.5	-25	-8.6	103.2	261.433	263.333	314.267	424.7	431.3	471.267	557.467	583.967	612.367	671.033	675.833	768.767	894.833	1088.97	1220.13	1274.9	1289.47	1314.3	1407.33	1416.27	1797.53	1818.33	1901.4	10000	10000	10000	10000	10000	10000	10000	10000
	-975.833	-939.367	-928.8	-805.067	-606.333	-548.9	-345.6	-339.633	-327.067	-309.033	-176.433	183.333	203.433	206.2	208.5	284.767	340.167	368.633	458	460.133	463.367	509.667	520.933	607.9	624.667	671	676.833	684	695.533	703.333	723.4	751.7	770.667	957.2	1013.07	1027.53	1061.37	1078.3	1100.67	1187.67	1211.73	1249.7	1265.9	1303.93	1321.07	1370.03	1380.7	1391.5	1414.87
	-934.167	-916.467	-798.533	-683.633	-604.6	-583.167	-539.133	-322.333	-297.567	-175.967	380.3	631	664.9	829.633	919.667	935.3	1063.33	1100.6	1186.33	1209.1	1287.07	1458.7	1554.07	1555.83	1631.63	1815	1909.03	1968.4	10000	10000	10000	10000	10000	10000	10000	10000	10000	10000	10000	10000	10000	10000	10000	10000	10000	10000	10000	10000	10000
	-722.833	-365.433	-334.133	-310	-286.333	-222.967	-218.333	-181.7	-126.267	5.36667	33.0333	246.233	334.833	370.867	494.2	662.7	665.3	678.867	704.467	772.533	847.6	869.967	885.7	906.5	913.033	1191.6	1202.3	1280.37	1286.93	1288.6	1367.13	1383.97	1393.1	1655.9	1780.03	1821.8	1992.13	10000	10000	10000	10000	10000	10000	10000	10000	10000	10000	10000	10000
	-905.067	-765.433	-692.7	-608.967	-597.533	-583.667	-569.167	-337	-316.3	-273.7	-271.7	-228.133	-197.8	-34.0667	92.4	184.467	232.3	238.667	367.833	433.067	521.167	529.033	597.133	777.3	1191.63	1203.63	1287.43	1332.27	1618.8	1976.4	1984.37	10000	10000	10000	10000	10000	10000	10000	10000	10000	10000	10000	10000	10000	10000	10000	10000	10000	10000
	-889.1	-868.4	-833.7	-819.233	-807.1	-697.433	-694.1	-690.6	-686.967	-671.467	-555.567	-492.2	-449.2	-214.833	-60.8667	2.56667	58.4667	215.633	298.667	420.333	439.967	464.267	696.733	705.467	711.533	747.6	750.7	853.767	945.1	1250.63	1453.93	1579.33	1680.1	1778.03	1796.1	1832.43	1849.53	1940.6	1996.37	10000	10000	10000	10000	10000	10000	10000	10000	10000	10000
	-955.833	-765.4	-725.133	-644.5	-555.667	-383	-319.067	-294.6	-247.333	-195.1	-71.4667	-12.4333	218.9	438.6	452.6	473.933	584.2	658.7	677.5	699.767	703.233	708.1	941.033	964.167	971.8	1335.6	1352.67	1362.87	1592.53	1773.97	10000	10000	10000	10000	10000	10000	10000	10000	10000	10000	10000	10000	10000	10000	10000	10000	10000	10000	10000
	-964.4	-851.833	-773.7	-756.833	-728.1	-588.233	-305.333	-298.133	-265.8	-226.433	-164.433	-32.5333	130.133	132.5	342.1	493.9	679.033	699.633	727.567	822.667	868.567	1162.07	1396.13	1443.6	1496.67	1717.57	1823.5	1864	1900.93	1917.03	10000	10000	10000	10000	10000	10000	10000	10000	10000	10000	10000	10000	10000	10000	10000	10000	10000	10000	10000
	-831.2	-828.1	-783.233	-721.933	-700.5	-690.267	-521	-510.567	-475.733	-297.7	-184.133	256.1	393.6	520.533	694.3	987.433	1277.2	1355.33	1368.1	1387.73	1665.23	1686.13	1694.3	1726.2	1790.13	1831.57	1909.47	1936.53	1949.67	1983.67	10000	10000	10000	10000	10000	10000	10000	10000	10000	10000	10000	10000	10000	10000	10000	10000	10000	10000	10000
	-825.9	-805.833	-780.4	-772.333	-700.267	-658.133	-313.833	-285.067	-255.667	-67.0333	153.667	170.067	275.8	496.4	573.467	756.7	834.7	1030.47	1090.5	1140.03	1153.1	1211.8	1250.27	1427.77	1671.43	1886.1	1910.83	1965.23	10000	10000	10000	10000	10000	10000	10000	10000	10000	10000	10000	10000	10000	10000	10000	10000	10000	10000	10000	10000	10000
	-997.5	-954.2	-920.233	-470.667	-324.7	-285	-242.6	-84	112.867	207.167	386.7	421	626.167	667.367	673.3	675.867	687.7	826.467	1091.6	1177.8	1181	1209.37	1233.83	1313.47	1338.5	1345.1	1353.63	1366.57	1399.3	1457.87	1546.6	1727.2	1742.47	1763.97	1767.73	1830.17	1998.93	10000	10000	10000	10000	10000	10000	10000	10000	10000	10000	10000	10000
	-991.967	-969.3	-721.333	-657.267	-557.2	-347.133	-333.1	-260.033	-201.1	-151.133	-97	-25.1	40.9333	154.033	471.3	661.267	700.833	703.7	783.9	815.967	987.267	1127.27	1238.37	1377.53	1394.23	1583.83	1600.43	1638.97	1711.9	1729.43	1741.8	1784.97	1800.93	1817.2	1869.1	1933.6	1944.23	10000	10000	10000	10000	10000	10000	10000	10000	10000	10000	10000	10000
	-799.533	-755.9	-734.567	-666.367	-624.167	-600.3	-573.1	-555.3	-372.567	-319.3	-230.767	-224.633	-208.6	-197.367	-119.6	-111.433	-61.8667	49.0667	98.8333	141.467	159.333	213.967	258.9	390.067	394.533	495.767	656.3	659.933	694.5	707.267	714.633	724.633	743.433	808.3	833.233	868.133	942.167	958.233	1168.3	1364.5	1493.03	1528.13	1778.27	1915.7	1920.33	1925.73	1933.67	1986	1998.6
	-964.067	-928.9	-760.9	-723.367	-692.033	-638.233	-565.233	-562.533	-507.533	-315.267	-294.9	-281.533	-278.933	-261.433	-137.967	-82.9667	-63.0667	44.9333	191.533	338.1	383.833	492.067	531.5	538.5	671.2	693.5	732.867	829.567	860.333	970.267	1012.2	1078.8	1279.4	1303.23	1317.23	1390.6	1417.7	1446.43	1449.07	1495.13	1642.73	1681.27	1773.43	1859	10000	10000	10000	10000	10000
	-971.633	-854.9	-776.3	-756.867	-723.867	-666.333	-473.133	-455.4	-439.033	-431.733	-350.2	-218.633	-158.4	-156.433	-57.6	-36.0333	20.8	359.567	801.467	860.333	930.267	962.067	1130.93	1196.67	1253.37	1523.37	1555.43	1699.43	1774.07	1797.53	1804.97	1814	1918.9	1997.87	10000	10000	10000	10000	10000	10000	10000	10000	10000	10000	10000	10000	10000	10000	10000
	-986	-963.167	-952.233	-937.3	-921.967	-869.833	-817.7	-813.3	-794.067	-729.8	-700.033	-683.567	-484.3	-433.733	-417.4	-345.933	-337.633	-333.667	-102.133	-16.2	34.2	440.6	596.133	668.7	690.233	712.067	725.7	733.833	788.833	821.533	882.967	885.533	893.167	935.7	953.467	978.967	995.367	1107.17	1265.4	1267.3	1318.23	1428.67	1435.27	1475.23	1561.43	1587.93	1616.33	1675	1679.8
	-997.3	-986.033	-899.067	-882.3	-835.967	-830.133	-822.967	-811.433	-803.633	-783.567	-755.267	-736.3	-549.767	-493.9	-479.433	-445.6	-428.667	-406.3	-319.3	-295.233	-257.267	-241.067	-203.033	-185.9	-136.933	-126.267	-115.467	-92.1	-28.2667	-12.0667	17.4333	20.9	59.1667	119.9	277.3	358.133	397.167	457.067	522.667	776.167	895.2	1072.97	1112	1155.83	1215.13	1248.43	1293.9	1365.93	1389.57
	-947.033	-866.3	-824.367	-806.233	-802.1	-734.233	-713.933	-565.067	-508.167	-213.733	-163.633	43.8	62.4667	320.8	392.333	685.033	1258.27	1278.63	1494.93	1694.53	1741.5	1850.1	1923.33	10000	10000	10000	10000	10000	10000	10000	10000	10000	10000	10000	10000	10000	10000	10000	10000	10000	10000	10000	10000	10000	10000	10000	10000	10000	10000
	-728.8	-618.5	-409	-231	-118.033	-14.1333	282.133	639.533	670.833	694.967	718.633	782	786.633	823.267	878.7	1010.33	1038	1251.2	1339.8	1375.83	1499.17	1667.67	1670.27	1683.83	1709.43	1777.5	1852.57	1874.93	1890.67	1911.47	1918	10000	10000	10000	10000	10000	10000	10000	10000	10000	10000	10000	10000	10000	10000	10000	10000	10000	10000
	-986.567	-977.433	-660.4	-494.967	-423.4	-360.567	-326.4	-312.067	-296.967	-268.733	-236.467	-206.8	-166.167	-81.9667	-44.8333	264.967	995.133	1265.97	1343.37	1453.37	1537.57	1668.3	1685.47	1892.43	1911.7	1914.1	1968.43	10000	10000	10000	10000	10000	10000	10000	10000	10000	10000	10000	10000	10000	10000	10000	10000	10000	10000	10000	10000	10000	10000
	-987.567	-892.3	-842.2	-829.767	-789.767	-756.1	-696.233	-654.9	-619.633	-497.433	-487	-471.233	-425.333	-340.067	-303.767	-295.267	-252.7	-223.5	-152.433	-86.4667	5.93333	229.733	433.567	486.767	536.867	560.933	580.2	614.767	621.533	643.8	671.967	703.167	862.833	999.433	1005.33	1050.17	1103.3	1128	1135.03	1202.43	1221	1287.43	1505.77	1730.27	1763.2	1820.37	1822.5	1835.23	1916.4
	-900	-792.967	-638.9	-593.667	-286.967	-256.6	-156.2	-143.567	-103.833	50.9667	135.6	249.233	288.8	364.833	396.5	429.267	517.567	665.6	674.933	685.233	722.567	787.033	877.7	898.833	960.533	1144.3	1149	1155.27	1292.6	1314.13	1388.07	1484.1	1523.8	1626.53	1680.4	1690.4	1782.23	1789.87	1888.53	10000	10000	10000	10000	10000	10000	10000	10000	10000	10000
	-922.433	-853.767	-813.1	-792.7	-693.733	-618.133	-561.033	-281.933	11.0333	246.633	353.533	519.133	577.5	616.667	887.367	987.533	1055.03	1210	1291.53	1329.27	1353.97	1516.73	1580.7	1693.3	1768.43	1839.33	1862.13	1874.9	1887.83	1924.23	1992.6	10000	10000	10000	10000	10000	10000	10000	10000	10000	10000	10000	10000	10000	10000	10000	10000	10000	10000
	-991.433	-912.1	-896.267	-819.4	-738.967	-691.733	-639.067	-550.967	-542.533	-504.567	-503	-373.367	-230.633	-218.067	-205.5	-201.967	-200.233	-181.567	-156.2	2.7	112.133	135.833	154.1	211.767	214.433	224.833	265	310.767	393.833	650.633	759.1	773.933	914.233	1067.33	1175.13	1180.8	1224.67	1250.37	1346.8	1348.43	1363.43	1470.07	1619.53	1641	1690.53	1963.9	1971.47	1990.17	10000
	-918.2	-901.567	-880.233	-722.8	-712.733	-658.833	-459.867	-384.533	-331.867	-45.7333	-43.3667	23.7	83.8	188.4	217.933	320.5	332.267	407.4	523.967	591.467	707.567	1214.53	1229.5	1238.47	1247.93	1274.5	1357.53	1456.8	1490.4	1527.8	1550.83	1672.5	1826.03	1837.47	1966	1975.93	10000	10000	10000	10000	10000	10000	10000	10000	10000	10000	10000	10000	10000
	-936.867	-780.067	-577.233	-552.333	-458.3	-388	-323.533	-278.367	-242	-135.833	-62.4333	12.6333	55.9667	208.133	236.133	239.567	272.933	277.033	501.533	585.567	682.233	685.3	725.467	728.3	745.033	755.1	760.133	773.467	787.367	800.267	904	926.4	944.7	959.067	973.133	980.2	993.667	1006.8	1021.63	1040.8	1055.07	1245.83	1275.5	1318.5	1328.43	1501.1	1537.53	1671.07	1720.07
	-811.033	-787.667	-736.8	-679.433	-626.367	-618.7	-514.033	-132.767	141.467	196.1	274.333	392.9	400.433	407.9	727.4	757.433	836.567	860.533	888.367	1063.63	1079.73	1099.07	1117.9	1230.03	1265.53	1274.4	1556.43	1563.07	1568.47	1573.37	1578.53	1584.47	1590.1	1596.4	1606.33	1612.73	1619.53	1672.47	1694.27	1837.53	10000	10000	10000	10000	10000	10000	10000	10000	10000
	-875.4	-839.8	-827.233	-809.067	-758.333	-727.733	-711.4	-660.1	-629.767	-607.4	-579.4	-480.8	-420.267	-312.8	-283.733	-269.967	-238.667	-235.167	-132.2	-54.8667	-12.3	242.333	253.6	306.867	320.767	347.533	359	367.967	483.033	505.4	516.367	535.9	547.3	920.8	1029.5	1108	1164.13	1166.73	1184.47	1194.2	1201.37	1204.67	1230.23	1250	1278.27	1331.63	1338.77	1351.33	1366.63
	-968.5	-965.867	-949.5	-846.233	-844.367	-481.233	-337.033	-317.067	-272.167	-151.833	-26.3	-16.9333	1.66667	14.4333	127.567	137.3	215.6	425.5	440.3	686.633	701.2	709.667	718.5	882.633	986.5	1110.4	1139.6	1169.47	1203.63	1205.9	1221.87	1224.17	1235.6	1299.7	1311.17	1355.1	1786.23	1884.23	1974.63	1991.07	10000	10000	10000	10000	10000	10000	10000	10000	10000
	-987.6	-955.533	-811.533	-736.9	-713.433	-706	-696.967	-592.067	-513.1	-500.667	-483.667	-433.567	-279	-277.1	-184	-72.2333	236.3	263.4	286.633	305.567	353.2	389.533	483.967	552.833	692.8	702.1	820.6	988.033	1208.7	1330.57	1338.27	1378.33	1388.17	1427.53	1512.67	1552.27	1557.67	1599.67	1696.73	1737.77	1783.8	1814.33	1816.37	1818.93	1847.2	1867.37	1948.67	10000	10000
	-901.433	-844.1	-799.7	-768.533	-737.1	-698.233	-679.733	-674.4	-590.367	-195.267	-151.967	19	41.8333	52.7667	67.7	83.0333	135.167	187.3	191.7	210.933	275.2	304.967	321.433	520.7	571.267	587.6	659.067	667.367	671.333	902.867	988.8	1039.2	1445.6	1601.13	1673.7	1695.23	1717.07	1730.7	1738.83	1793.83	1826.53	1887.97	1890.53	1898.17	1940.7	1958.47	1983.97	10000	10000
	-975.4	-920.733	-913.3	-911.267	-898.233	-858.933	-544.233	-448.7	-336.567	-33.3	51.0667	65.6333	106.233	125.267	351.267	373.533	519.133	558.3	695.5	712.767	742.667	812.9	847.633	953.033	975.4	1087.93	1115.43	1120.47	1218	1231.07	1526.93	1610.7	1712.73	1718.67	1853.87	1862.27	1867.27	1874.67	10000	10000	10000	10000	10000	10000	10000	10000	10000	10000	10000
	-983.667	-936.4	-910.333	-881.533	-745.567	-653.2	-571.367	-288.9	-255.2	-209.6	-159.533	-50.2333	104.833	278.467	434.2	700.7	758.867	879.967	1147.07	1207.07	1267.37	1279.07	1336.87	1428.5	1446.2	1669.43	1711.33	1729.47	1747.27	1754.27	1758.67	1765.23	1846.17	10000	10000	10000	10000	10000	10000	10000	10000	10000	10000	10000	10000	10000	10000	10000	10000
	-758.233	-753.167	-713.133	-595.567	-335.067	-326.9	-320.433	-307.033	-299.967	-281.733	-269.267	3.16667	63.8333	193.7	230.767	265.1	281	375.133	452.867	486.6	546.533	588.767	676.067	731.4	807.133	855.4	904.867	907.167	941.667	946.833	1180.7	1186.8	1202.17	1255.67	1480.47	1552.83	1591.3	1690.9	1806.07	1903.43	1973.73	10000	10000	10000	10000	10000	10000	10000	10000
	-821.633	-812.733	-789.167	-765.933	-710.333	-652.6	-555.4	-470.433	-423.3	-290.167	-282.3	-97.4	-69.9	-51.8	-24.8	247.8	289.467	293.2	345.033	376.1	423.333	475.9	564.9	568.233	598.2	938.233	1052.5	1365.37	1390	1466.4	1690.97	1695.03	1723.63	1733.93	1761.8	1835.93	1869.4	1887.37	1898.57	1902.67	1924.13	10000	10000	10000	10000	10000	10000	10000	10000
	-997.633	-986.433	-978.8	-814.733	-784.433	-771.633	-693.467	-686.367	-577.4	-482.033	-443.133	-424.5	-186.4	-112.267	-5.06667	53.7667	70.5	180.967	208.233	242.267	325.033	437.9	476.167	625.967	700.167	781.7	855.8	984.967	1021.1	1148.47	1575.93	1641.83	1644.47	1677.43	1706.6	1710.17	1792.63	1841.17	1905.47	1921.23	1962.6	10000	10000	10000	10000	10000	10000	10000	10000
	-963.733	-940	-936.767	-320.9	-184.567	-163.733	59.7667	79.4667	282.5	285.267	368.133	423.233	577.833	672.267	689.533	694.3	714.067	905.667	985.867	1341.9	1753.07	1760.1	1784.07	1817.57	1827.27	1881.13	1982.73	1986.6	10000	10000	10000	10000	10000	10000	10000	10000	10000	10000	10000	10000	10000	10000	10000	10000	10000	10000	10000	10000	10000
	-951.967	-913.867	-810.5	-798.567	-774.333	-725.6	-654.933	-578.733	-565.133	-515.067	-344.367	-310.733	-263.367	-153.067	-68	-58.1667	-40	20.3	79	110.067	262.5	382.533	414.367	485.167	603.333	608.4	666.933	689.9	727.6	790.967	974.467	1072.77	1100.67	1128.37	1331.63	1412.7	1711.1	1731.77	1734.7	1860.7	1910.2	1914.33	10000	10000	10000	10000	10000	10000	10000
	-749.6	-643.533	-601.467	-335.7	-321.1	-304.7	-302.467	-297.267	-156.833	-137.733	-4.6	364.5	378.767	544.933	567.733	602.833	842.8	1036	1073.33	1089.57	1168.5	1220.57	1271.83	1316.1	1322.63	1361.8	1502.33	10000	10000	10000	10000	10000	10000	10000	10000	10000	10000	10000	10000	10000	10000	10000	10000	10000	10000	10000	10000	10000	10000
	-978.533	-918.5	-868.967	-855.9	-797.2	-758.733	-581.233	-337.567	-122.9	-98.1667	-43.7667	27.4333	130.767	201.833	263.8	332.067	495.767	555.567	745.8	754.3	780.7	802.367	877.233	975.8	1055.7	1119.87	1142.67	1183.7	1187.93	1243.13	1246.13	1291.13	1315.53	1341.5	1419.5	1461.07	1486.27	1590.4	1626.07	1643.03	1805.83	1858.2	1902.73	10000	10000	10000	10000	10000	10000
	-781.633	-721.533	-668.133	-632.533	-320.033	-215.633	-163.367	-49.3	-42.8	108.733	158.667	342.167	379.367	428.933	466.7	471.067	524.4	573.5	581.767	608.633	647	734.733	742.1	744.7	760.833	781.7	840.467	1170.57	1200.3	1254.1	1303.5	1325.33	1343.47	1436.73	1480.4	1493.77	1515.87	1629.43	1707.6	1747.67	1990.7	10000	10000	10000	10000	10000	10000	10000	10000
	-958.533	-945.567	-764.4	-671.2	-648.033	-510.1	-281.367	-139.733	81.4333	229	233.367	360.733	386.2	506.367	614.2	646.967	674.967	691.867	695.233	702.967	707.7	719.667	733.967	736.833	773.4	873	1043.4	1129.27	1191.6	1202	1209.6	1244.53	1293.87	1409.67	1426.6	1487	1509.27	1511.73	1558.33	1565.07	1576.57	1709.17	1728.97	1761.5	1766.37	1768.97	1856.8	1865.5	1909.93
	-982.8	-922.267	-814.8	-785.733	-771.967	-740.667	-737.167	-634.2	-556.867	-514.3	-259.667	-248.4	-195.133	-181.233	-154.467	-143	-134.033	-18.9667	3.4	14.3667	33.9	45.3	418.8	527.5	606	662.133	664.733	682.467	692.2	699.367	702.667	728.233	748	776.267	829.633	836.767	849.333	864.633	879.867	891.967	939.333	1022.63	1118	1151.93	1179.33	1420.33	1428.67	1435.83	1620.47
	-767.9	-692.2	-600.7	-476.667	-396.033	-360.5	-329.867	-318.1	-300.033	-290.967	-238.9	-220.067	-210.1	-198.633	-193.533	-182.467	-180.333	-170.167	-141.3	-130.067	-75.7333	13.1	43	63.5	90.9667	92.6333	181.133	256.2	258.567	367.4	370.333	387.9	490.4	661.567	689.667	701.6	711.967	728.167	729.733	757.233	769.2	788.867	824.2	826.533	832.067	835.2	900.2	924.233	943.333
	-945.433	-853.867	-796	-777.433	-775.933	-737.467	-733.433	-701.267	-686.9	-615.033	-543.167	-261.633	-253.1	-179.333	174.533	190.067	320.033	340.667	440.4	469.967	719.133	779	796	824.133	1011.67	1054.87	1073.47	1199.2	1271.27	1322.47	1354.27	1395.83	1421.1	1460.13	1568.03	1659.47	1710.27	1733.07	1740.23	1765.8	1902.87	1942	10000	10000	10000	10000	10000	10000	10000
	-851.033	-717.167	-568.4	-500.6	-487.1	-463.6	-413.7	-310.133	-292.033	-279.367	-269.933	-251.4	-243.8	-229.833	-215.633	-87.8333	-43.7667	-14.6333	128.067	183.633	251.433	295	346.533	349.833	477.367	658.233	669.433	681.1	701	713.733	736.5	831.6	948.733	972.033	982.2	1107.53	1164.87	1209.27	1240.43	1271.87	1310.73	1329.23	1334.57	1418.6	1813.7	1857	10000	10000	10000
	-806.9	-803.6	-792.633	-647.533	-306.033	-297.5	-207.433	-155.2	-99.2333	107.367	150	220.2	276.333	293.4	302.433	361.6	505.3	663.267	681.2	725.233	732.033	748.333	751.767	855.467	894.9	942.867	986.2	1016.8	1062.3	1307.4	1323.53	1401.6	1510.1	1547.77	1722.5	1727.63	1779.67	1873.93	1982.07	10000	10000	10000	10000	10000	10000	10000	10000	10000	10000
	-798.867	-727.8	-461.8	-339.233	-329.5	-300.767	-295.067	-240.567	-233.533	-147.667	-63.6	-13.6667	102	305.367	362.833	526.367	558.8	675.933	680.667	727.033	740.867	770.967	802.833	969.6	1222.6	1253.33	1272.07	1510.2	1575.3	1628.43	1647.03	1676.13	1748.1	1802.67	10000	10000	10000	10000	10000	10000	10000	10000	10000	10000	10000	10000	10000	10000	10000
	-936.9	-721.4	-686.933	-603.7	-518.867	-309.033	-240.967	-175.767	-140.533	-88.4333	-78.6667	-47.2	188.267	238.067	257.067	292.8	314.5	403.633	463.167	539.467	563.167	701.2	776.933	829.567	832.2	978.867	999	1227.03	1249.23	1276.6	1290.07	1328.07	1545.4	1634.33	1641.07	1718	1787.43	1982.97	10000	10000	10000	10000	10000	10000	10000	10000	10000	10000	10000
	-840	-819.3	-776.7	-774.7	-731.133	-700.8	-537.067	-410.6	-318.533	-270.7	-264.333	-135.167	-69.9333	18.1667	26.0333	94.1333	274.3	688.633	700.633	784.433	829.267	1115.8	1473.4	1481.37	1504.73	1524.37	1533.5	1850.53	10000	10000	10000	10000	10000	10000	10000	10000	10000	10000	10000	10000	10000	10000	10000	10000	10000	10000	10000	10000	10000
	-985.033	-946.133	-927.5	-689.4	-615.267	-508.067	-449.233	-432.5	-322.033	-294.767	-260.733	-177.967	-65.1	-26.8333	122.967	197.167	278.7	352.8	481.967	518.1	645.467	1072.93	1138.83	1141.47	1174.43	1203.6	1207.17	1289.63	1338.17	1402.47	1418.23	1459.6	1535.7	1650.37	1693.5	1783.1	1917.3	10000	10000	10000	10000	10000	10000	10000	10000	10000	10000	10000	10000
	-884.233	-811.367	-779.567	-676.333	-661.533	-655.567	-515.933	-502.967	-462.933	-456.4	-447.867	-435.933	-413.9	-399.433	-385.933	-383.633	-341.1	-308.633	-216.233	-102.3	-57.9667	-30.1667	29.1	33.8333	275.167	357.433	374.433	568.467	654.133	687.467	696.7	707.1	753.933	765.833	811.667	838.233	844.067	853.1	858.3	863.133	875	942	998.1	1057.8	1059.63	1106.33	1109.37	1136.5	1253.17
	-997.467	-901.267	-692.133	-648.3	-636.4	-489.8	-106.533	32.1	37.9333	319	375.1	523.2	674.467	679.167	691.8	719.867	771.333	987.267	1233.83	1236.33	1262.27	1315.17	1383.27	1468.93	1530.33	1536.93	1681.47	1758.33	1833.37	10000	10000	10000	10000	10000	10000	10000	10000	10000	10000	10000	10000	10000	10000	10000	10000	10000	10000	10000	10000
	-788.533	-702.967	-611.767	-497.733	-483.667	-415.1	-211.267	-168.767	-74.2333	47.5333	91.4667	249.633	299.833	493.333	672.6	696.867	702.1	715.067	756.5	825.133	962.2	966.933	1009.63	1130.97	1185.73	1237.97	1240	1338.1	1392.83	1408.57	1468	1524.43	1577.5	1635.8	1684.27	10000	10000	10000	10000	10000	10000	10000	10000	10000	10000	10000	10000	10000	10000
	-954.633	-834.4	-742.1	-628.867	-593.8	-510.633	-323.9	-310.933	-308.133	-200.4	-124.367	-65.2	12.7667	362.9	368	395.167	403.667	560.733	705.033	784.433	824.733	861.267	881.567	895.7	942.167	1257.4	1600.1	1662.37	1756.7	1785.23	1900.43	1917.3	1926.37	1985.53	1996.4	10000	10000	10000	10000	10000	10000	10000	10000	10000	10000	10000	10000	10000	10000
	-921.5	-913.9	-905.333	-816.3	-812.967	-751.933	-724.333	-700.133	-684.267	-602.233	-470.8	-283.167	-270.467	-237.133	-165.4	285.933	337.367	371.9	546.833	701.5	733.467	746.3	913.7	998.667	1109.6	1115.7	1150.83	1208.23	1214.73	1222.73	1379.63	1421.33	1428.57	1479.33	1555.83	1591.83	1654.9	1698.5	1702.37	1738.57	1779.43	1809.83	10000	10000	10000	10000	10000	10000	10000
	-891.133	-854.733	-797.7	-725.8	-702.267	-559.9	-543.8	-447.6	-425.633	-414.633	-376.533	-316.633	-274.667	-113	-42.8667	-26.2333	166.467	232.067	310.333	313.567	346.1	368.367	377.3	394.233	422	447.867	644.033	780.933	904.8	1032.67	1043.4	1137.17	1157	1166.8	1245.1	1321.23	1504.07	1654.8	1673.67	1700.4	1753	1775.67	1778.47	1877.1	1932.13	1972.77	1984.37	10000	10000
	-988.567	-847.333	-777.133	-663.833	-411.667	-371.167	-136.567	82.8667	227.933	244.667	381.967	387.967	452.067	509.733	549.167	722.8	767.633	777.633	828.767	862.467	961.1	1116.3	1176	1349.17	1351.23	1354.6	1368.3	1459.4	1487.13	1506.23	1636.8	1663.17	1688.37	1696.77	1744.53	1746.6	1750.83	1778.4	1781.4	1841.7	1862.73	1866.73	1909.37	1931.8	1936.93	1975.47	10000	10000	10000
	-817.267	-796.9	-783.533	-780.933	-763.433	-639.967	-584.967	-565.067	-457.067	-310.467	-163.9	-118.167	-9.93333	29.5	36.5	169.2	191.5	230.867	327.567	358.333	468.267	510.2	576.8	777.4	801.233	815.233	888.6	915.7	944.433	947.067	993.133	1140.73	1179.27	1271.43	1357	1548.47	1561.4	1868.07	1893.1	1942.8	10000	10000	10000	10000	10000	10000	10000	10000	10000
	-992.467	-983.833	-909.2	-790.267	-777.233	-661.767	-630.767	-537.4	-419.467	-417.2	-406.133	-239.433	-224.133	-163.367	-153.8	-141.167	-68.2667	239.767	253.033	655.933	675.633	740.033	754.9	803.533	825	879.3	978.2	1144.5	1244	1264.83	1474.9	1673.7	1697.8	1760.57	1816.97	1862.6	1995.4	10000	10000	10000	10000	10000	10000	10000	10000	10000	10000	10000	10000
	-994.1	-919.9	-775.267	-738.333	-717.4	-500.4	-450.667	-447.333	-405.7	-244.533	-188.1	-180.433	-111.2	-85.6667	-47.6667	63.1667	87.1	94.7	107.867	215.6	218.033	244.567	263.733	353.8	395.7	429.6	554.767	603.067	781.033	837.233	1129.2	1311.97	1374.3	1394.07	1411.13	1478.8	1492.9	1554.83	1657.47	1686.87	1739	1754.6	1873.93	1973.67	10000	10000	10000	10000	10000
	-990.867	-981.4	-972.667	-853.8	-751.3	-702.767	-578.167	-494.433	-135.1	-119.267	-106.033	-52.4667	-38.9	63.0333	137.9	147.267	213.8	277.667	311.733	327.067	422.5	557.733	566.067	672.6	678.433	750.9	810.167	828.733	1078.87	1329.73	1418.33	1495.97	1577.77	1581.53	1602.83	1690.53	1697.87	1728.53	1816.03	1860.13	1978.23	10000	10000	10000	10000	10000	10000	10000	10000
	-954.433	-831.833	-745	-684.667	-622.967	-489.3	-147.367	245.067	296.2	300.333	361.867	397.033	681.133	690.7	699.6	716.033	787.8	808.9	849.5	1351.53	1367.7	1405.67	1421.9	1437.73	1457.17	1485.2	1495.07	1504.43	1649.7	1658.4	1720.43	1819.93	1874.87	1889	1900.43	1907.63	1985.63	10000	10000	10000	10000	10000	10000	10000	10000	10000	10000	10000	10000
	-972.667	-691.967	-640.367	-471.3	-342.433	-60.0667	275.2	385.5	595	773	885.967	989.867	1286.13	1643.53	1674.83	1698.97	1722.63	1786	1790.63	1827.27	1882.7	10000	10000	10000	10000	10000	10000	10000	10000	10000	10000	10000	10000	10000	10000	10000	10000	10000	10000	10000	10000	10000	10000	10000	10000	10000	10000	10000	10000
	-914.933	-814.9	-735.833	-715.6	-678.167	-676	-660.3	-647.933	-634.6	-623.133	-601.267	-436.533	-369.9	-278.8	-273.133	-247.967	-229.367	-146.633	259.633	276.633	283.2	300.3	385.833	531.5	569.8	585.967	699.7	742.5	753.933	795.933	896.5	1205.93	1256.17	1329.37	1412.2	1648.03	1720.37	1745.83	1995.13	10000	10000	10000	10000	10000	10000	10000	10000	10000	10000
	-843.833	-840	-826.6	-815.067	-803.767	-682.4	-650.5	-638.267	-598.133	-550.6	-495.633	-484.433	-476.8	-312.733	-282.433	-269.633	-191.467	-184.367	-75.4	19.9667	58.8667	77.5	315.6	389.733	496.933	555.767	572.5	682.967	710.233	744.267	827.033	939.9	978.167	1127.97	1202.17	1283.7	1357.8	1486.97	1523.1	1650.47	10000	10000	10000	10000	10000	10000	10000	10000	10000
	-954	-869.367	-755.733	-716.167	-640.133	-608.467	-575.7	-487.4	-339.367	-330.033	-319.733	-282.4	-217.933	-127.267	-106.133	-44.4333	139.333	144.033	150.3	287.633	309.167	383.1	479.133	518.833	621.567	675.433	685.433	777.267	784.9	883.567	1079.67	1316.57	1456.33	1498.53	1502.5	1538.2	1576.3	1719.67	10000	10000	10000	10000	10000	10000	10000	10000	10000	10000	10000
	-827.933	-807.333	-779.4	-684.3	-638.4	-344.9	-110.833	-63.3667	-10.3	210.6	316.533	357.033	393.967	410.067	588.8	610.133	680.367	687.7	700.9	874.5	922.567	1129.57	1157.53	1185.9	1233.93	1236.37	1264.57	1283.23	1432.6	1478.8	1503.37	1716.97	1759	1911.5	1923.47	1940.6	10000	10000	10000	10000	10000	10000	10000	10000	10000	10000	10000	10000	10000
	-956.867	-813.933	-774.367	-748.133	-720.1	-544.533	-437.233	-282.7	-246.567	-180.7	-101.3	-49.9333	-12	292.5	368.933	385.967	388.733	735.933	748.533	787.733	850.033	963.967	996.833	1059.17	1077.37	1138.5	1477.83	1567.67	1570.5	1640.93	1666.47	1718.87	1791.8	1823.53	1868.6	1879.97	1980.63	10000	10000	10000	10000	10000	10000	10000	10000	10000	10000	10000	10000
	-968.833	-958.667	-702.267	-677.033	-466.3	-347.533	-338.867	-317.467	-301.933	-276.933	-164.567	-69.6	49.3333	169.567	261.867	375.1	410.167	493.333	680.067	693.033	695.833	803.567	879.6	938.767	1016.73	1366.87	1371.97	1399.13	1407.63	1564.7	1709	1788.4	1828.7	1865.23	1885.53	1899.67	1946.13	10000	10000	10000	10000	10000	10000	10000	10000	10000	10000	10000	10000
	-895.567	-787.9	-688.033	-676.433	-635.333	-535.667	-439.2	-376.833	-322.967	-319.9	-303.567	-297.133	-288.6	-272.167	-254.133	-179.1	-167.133	-159.767	-146.333	-130.5	-114.5	-55.4667	-20.1333	-2.43333	38.5667	45.9	125.6	139.767	160.567	201	392.433	544.1	710.367	803.833	868.133	880.733	898.1	993.6	1162.53	1295.27	1580.47	1598.83	1628.97	1650.27	1683.97	1692.37	1711.77	1726.13	1781.07
	-970.7	-954.4	-839.1	-822	-807.333	-756.067	-729.9	-691.4	-658.333	-643.467	-485.233	-330.167	-260.6	-257.833	-221.867	-171.533	-165.433	-149.133	-42.9	-40.8667	46.4667	59.4333	240.6	333.8	356.967	494.9	723.633	865.267	1086.43	1234	1238.37	1365.73	1391.2	1511.37	1619.2	1651.97	1679.97	1696.87	1700.23	1707.97	1712.7	1724.67	1738.97	1741.83	1778.4	1878	10000	10000	10000
	-840.7	-644.5	-515.967	-480.867	-230.733	-93.3	-88.6667	-83.2667	-75.3333	-23	-10.4	173.033	269	345.033	531.833	672.8	701.333	705.533	804.267	822.633	859.967	874.333	944.3	988.2	1024.97	1088.7	1195.23	1231.3	1293.5	1325.17	1419.73	1438.07	1479.33	1612.33	1736.77	1830.93	1834.43	1843.8	1867.87	1940	1959.87	1975.77	1981.47	10000	10000	10000	10000	10000	10000
	-949.6	-938.367	-932.2	-928.567	-862.767	-859.4	-827.833	-549.7	-291.733	-266.133	-221.767	40.9	76.0667	244.067	281.6	312.933	366.733	439.733	442.433	497.433	689.7	710.067	723.433	726.033	743.533	867	922	941.9	1049.9	1196.5	1343.07	1388.8	1497.03	1536.47	1543.47	1676.17	1698.47	1737.83	1834.53	1865.3	1975.23	10000	10000	10000	10000	10000	10000	10000	10000
	-765.233	-751.967	-349.067	-329.367	-264.967	-250.1	-201.467	-180	-125.7	-26.8	139.5	239	259.833	469.9	668.7	692.8	755.567	811.967	857.6	990.4	1065.03	1175.2	1179.23	1182.9	1239.53	1282.23	1295.63	1428.57	1506.87	1539.3	1656.03	1734.63	1754.07	1787.07	1844.6	10000	10000	10000	10000	10000	10000	10000	10000	10000	10000	10000	10000	10000	10000
	-938.633	-851.5	-821.467	-812	-801.9	-769.233	-712.1	-691.933	-687.2	-662.7	-595	-474.5	-340.833	-327.333	-309.567	-202.3	-170.367	-148.933	-18.1333	64.7667	97.2	280.067	507.367	899.267	922.6	1141.53	1315.4	1495.93	1692.83	1726.83	1756.17	10000	10000	10000	10000	10000	10000	10000	10000	10000	10000	10000	10000	10000	10000	10000	10000	10000	10000
	-952.9	-938.333	-897.733	-878.7	-652.7	-630.433	-484.833	-445.667	-308.467	-291.2	-261.3	-191.067	-156.333	-50.9333	-28.5667	83.9667	111.467	116.5	214.033	227.1	522.967	606.733	708.767	714.7	849.9	858.3	863.3	870.7	1180.63	1187.47	1194.9	1386.17	1415.5	1429	1435.07	1450.3	1503.17	1525.17	1660.7	1733.2	1891.8	1997.93	10000	10000	10000	10000	10000	10000	10000
	-854.4	-840.7	-800.267	-771.233	-738.367	-650.733	-503.1	-286.233	-181.1	-71.3	112.7	241.533	666.667	725.6	732.233	739.7	815.533	957.633	1112.47	1201	1208.3	1250.43	1263.53	1297.4	1316.1	1447	1529.17	1635.87	1637.93	1659.23	1745.9	10000	10000	10000	10000	10000	10000	10000	10000	10000	10000	10000	10000	10000	10000	10000	10000	10000	10000
	-966.433	-946.9	-935.633	-928.4	-873.567	-782.067	-759.267	-741.833	-717.033	-655.6	-605.167	-568.733	-503.1	-485	-348.6	-291.967	-284.833	-253.2	-236.8	-228.567	-185.233	-97	-87.3333	54.3667	93.1333	146.8	178.9	191.6	221.133	256.5	274.633	534.3	815	866.6	1035.67	1164.53	1446.9	1782.17	1892.47	10000	10000	10000	10000	10000	10000	10000	10000	10000	10000
	-739.033	-8.86667	261.967	339.367	449.367	533.567	664.3	681.467	888.433	907.7	910.1	964.433	1171.6	1440.63	1685.63	1687.27	1715.83	1806.77	1823.4	1826.93	1922.87	1950.33	2000	10000	10000	10000	10000	10000	10000	10000	10000	10000	10000	10000	10000	10000	10000	10000	10000	10000	10000	10000	10000	10000	10000	10000	10000	10000	10000
	-905.067	-870.5	-757.033	-737.2	-701.267	-653.9	-639.433	-572	-301.9	-298.7	-85.4	214.333	219.3	293.4	382.967	406.2	510.367	682.867	687.867	697	708.233	737.9	793.833	819.2	858.3	943.9	949.6	1215.1	1244.7	1282.03	1393.6	1503.6	1540.27	1650.27	1719.8	1721.97	1759.67	1980.2	1994.3	10000	10000	10000	10000	10000	10000	10000	10000	10000	10000
	-781.533	-739.133	-731.367	-721.767	-635.933	-626	-591.567	-461.467	-434.1	-386.633	-328.1	-313.867	-295.4	-287.967	-251.233	-225.033	-141.433	-132.9	-103.3	-47.9667	1.13333	62.9	157.9	305.833	419.2	528.067	555.3	624.3	685.567	793.667	861.067	1030.5	1033.67	1270.87	1560.83	1743.83	1817.9	1822.1	1847.07	1868.67	1926.8	1989.4	10000	10000	10000	10000	10000	10000	10000
	-918.2	-896.867	-826.633	-819.3	-806.1	-632.5	-584.433	-377.433	-349.467	-321.1	-273.067	-270.633	-242.433	-223.767	-74.4	-28.2	-3.63333	209.967	252	404.5	416.467	433.6	493.633	664.267	672.5	686.3	702.867	747.533	756.933	803.3	935.567	940.1	1017.5	1089.37	1188.47	1274.2	1298.47	1417.17	1510.4	1582.23	1585.57	1595	1625.47	1663.57	1681.47	1701.67	1711.77	1748.47	1766.93
	-882.567	-583.5	-510.1	-328.233	-325.133	-280.267	-218.967	-197.533	-187.3	-18.0333	-7.6	27.2333	205.267	318.833	759.067	896.567	1023.5	1197.27	1490.4	1780.17	1858.3	1871.07	1890.7	10000	10000	10000	10000	10000	10000	10000	10000	10000	10000	10000	10000	10000	10000	10000	10000	10000	10000	10000	10000	10000	10000	10000	10000	10000	10000
	-900.6	-890	-840.067	-830.267	-819.9	-800.667	-795.3	-767.833	-745.933	-725.533	-678.3	-662.733	-650.833	-522.5	-513	-476.233	-465.067	-402.567	-383.733	-119.467	177.4	216.8	340.633	362.733	500.5	683.567	695.1	713.4	966.5	1080.03	1182.73	1245.7	1264.93	1479.57	1567.43	1621.93	1670	1683.87	1694.63	1747.77	1750.3	1861.27	1877.43	1908.6	10000	10000	10000	10000	10000
	-850.933	-803.4	-801.233	-745.5	-737.367	-622.033	-533.8	-525.833	-459	-381.067	-314.733	-310.767	-301	-260.7	-142	-14.7	113.867	140.633	144.833	960.8	1124.93	1159.93	1216.8	1236.17	1252.1	1283.7	1462.17	1545	1678.9	1720.37	1832.27	10000	10000	10000	10000	10000	10000	10000	10000	10000	10000	10000	10000	10000	10000	10000	10000	10000	10000
	-987.933	-853.767	-774.433	-729.8	-544.867	-496.133	-434.733	-358.8	-309.733	-289.767	-276.8	-173.833	-162.067	-100.033	-44.0333	-8.46667	101.733	125.333	274.767	377.933	382.333	636.4	681.967	725	1090.6	1211.47	1442.87	1496.6	1694.03	1802.37	1804.17	1877.63	10000	10000	10000	10000	10000	10000	10000	10000	10000	10000	10000	10000	10000	10000	10000	10000	10000
	-887.967	-849.567	-829.767	-596.267	-425.933	-384.8	-381.467	-358.167	-318.467	-299.4	-284.167	-137.633	-119.233	-51.6333	-47.6667	3.53333	35.8333	99.9333	155.1	192.267	197.633	236	340	418.8	456.8	467.5	470.4	545.1	631.8	657.9	675.367	704.867	818.8	841.967	891.7	927.667	944.967	958.933	1039.63	1056.03	1070.77	1096.17	1195.67	1308.83	1667.2	1679.6	1683.8	1685.73	1726.3
	-761.967	-675	-451.467	-397.533	-331.9	-327.067	-318.367	-316.133	-306.1	-303.333	-291.733	-174.033	-33.6	68.8667	127.5	134.367	258.067	464.433	695.433	796.2	814.633	869.433	886.533	1013.13	1178.4	1180	1259.83	1347.2	1357.4	1365.47	1418.03	1428.97	1433	1484.83	1511.17	1527.73	1547.87	1608.13	1630.83	1711.87	1714.17	1747.93	1822.2	1825.43	1847.17	10000	10000	10000	10000
	-972.3	-957.1	-801.1	-790.467	-772.433	-746.133	-695.933	-692.733	-657.367	-646.533	-490.467	-481.833	-407.2	-288.267	-275.233	-159.767	-128.767	-35.4	82.5333	84.8	95.8667	262.567	277.867	338.633	348.2	360.833	433.733	741.767	755.033	1157.93	1177.63	1242.03	1256.9	1305.53	1327	1381.3	1480.2	1646.5	1746	1766.83	1976.9	10000	10000	10000	10000	10000	10000	10000	10000
	-878.467	-863.533	-749.233	-592.9	-521.033	-477.033	-391.4	-379.533	-361.467	-311.2	-252.967	-234.533	-215.133	-194.2	-53.9	50.7333	568.533	586.833	622.667	820.633	859.067	865.367	868	906.4	1014.47	1020.33	1060.57	1088.27	1141.47	1173.83	1190.57	1229.33	1312.33	1332.8	1376.2	1639.93	1693.73	1731.23	1785.47	1787.9	1794.6	1848.77	1906.9	1930.6	1934.17	1953.43	1971.03	1995.6	10000
	-986	-821.233	-774.633	-536.533	-304.9	-301.6	-290.633	-145.533	195.967	204.5	294.567	346.8	402.767	609.367	652	722.2	778.333	795.4	804.433	863.6	1007.3	1165.27	1183.2	1227.23	1234.03	1250.33	1253.77	1357.47	1396.9	1444.87	1488.2	1518.8	1564.3	1809.4	1825.53	1903.6	10000	10000	10000	10000	10000	10000	10000	10000	10000	10000	10000	10000	10000
	-980.8	-874.1	-872.033	-850.733	-764.067	-441.733	-316.367	-195.2	-147.667	-118.433	-17.5	92	140.3	170.433	226.5	269.6	374.267	450.1	515.7	539	547.4	653.3	744.767	761.933	1099.77	1127.43	1178.43	1577.5	1689.83	1979.27	10000	10000	10000	10000	10000	10000	10000	10000	10000	10000	10000	10000	10000	10000	10000	10000	10000	10000	10000
	-916.5	-804.467	-527.233	-490	-259.467	-221.8	-127.1	-110.667	-30.1	43.5333	72.3667	188.2	216.2	378.067	432.067	464.733	512.867	691.033	712.467	811.467	953.667	962.767	1052.47	1100.3	1181.8	1221.8	1272.17	1364.73	1530.1	1675.1	1712.77	1733.07	1751.73	1956.63	10000	10000	10000	10000	10000	10000	10000	10000	10000	10000	10000	10000	10000	10000	10000
	-985.533	-906.433	-896.3	-859.2	-802.333	-588.767	-496.533	-369.1	-355.233	-234.267	-55.3	144.733	306.067	381.433	739	743.933	746.667	777.1	842.233	939	1066.23	1208.87	1287.2	1507.8	1617.1	1674.73	1712.23	1815.53	1833.07	10000	10000	10000	10000	10000	10000	10000	10000	10000	10000	10000	10000	10000	10000	10000	10000	10000	10000	10000	10000
	-998.6	-811.833	-803.9	-786.267	-732.733	-540.867	-535.567	-526.767	-384.9	-297.7	149.967	228.3	245.667	515.733	797.3	869.633	911.833	944.033	1002.43	1004.93	1184.83	1396.23	1746.57	1750.17	1777.63	1832.63	1889.87	1903.8	10000	10000	10000	10000	10000	10000	10000	10000	10000	10000	10000	10000	10000	10000	10000	10000	10000	10000	10000	10000	10000
	-440	-320.767	-306.633	-293.567	-228.3	-210.733	-12.0333	18.9333	260.333	422.8	502.367	585.6	685.333	761.233	1082.87	1101.73	1218.87	1286.07	1372.87	1440.07	1531.1	1620.73	1662.37	10000	10000	10000	10000	10000	10000	10000	10000	10000	10000	10000	10000	10000	10000	10000	10000	10000	10000	10000	10000	10000	10000	10000	10000	10000	10000
	-982.8	-831.533	-826.833	-814.2	-786.133	-734.667	-518.733	-272.167	-269.667	-243.733	-190.833	-122.733	-37.0667	24.3333	30.9333	175.467	252.333	327.367	507.1	666.8	736.333	1164.03	1182.43	1192.63	1244.97	1252.43	1323.37	1325.4	1560	1598.1	1701.47	1713.4	1737.63	1786.37	1857.03	1933.23	1946.83	1996.9	10000	10000	10000	10000	10000	10000	10000	10000	10000	10000	10000
	-981.3	-963.567	-956.767	-808.467	-752.4	-747.133	-700.867	-686.1	-660.567	-648.433	-633.2	-506.767	-452.733	-194.133	-2.7	254.4	360.467	402.533	668.3	682.9	699.3	701.533	706.733	847.167	866.267	999.4	1368.5	1382.77	1548.93	1571.73	1606.83	1846.8	10000	10000	10000	10000	10000	10000	10000	10000	10000	10000	10000	10000	10000	10000	10000	10000	10000
	-897.967	-872.967	-803.133	-799.433	-730.567	-727.1	-680.3	-573.833	-549.5	-180.767	-153.767	-124.867	-97.2667	-36.4	370.8	472.3	582	680.767	684.933	801.367	873.3	1072.1	1168.7	1175.2	1183.1	1244.2	1295.93	1369.7	1409.8	1654.17	1951.17	10000	10000	10000	10000	10000	10000	10000	10000	10000	10000	10000	10000	10000	10000	10000	10000	10000	10000
	-965.433	-958.1	-878.4	-864.233	-843.433	-803	-611.567	-459.9	-293.633	-200.167	-135.867	-123.267	-105.9	-10.4	158.533	291.267	576.467	594.833	624.967	646.267	679.967	688.367	707.767	722.133	777.067	832.133	874.4	891.8	1101.53	1201.73	1312.97	1487.5	1604.2	1693.43	10000	10000	10000	10000	10000	10000	10000	10000	10000	10000	10000	10000	10000	10000	10000
	-810.8	-786.767	-606.467	-569.233	-284	-277.8	-262.4	-259.833	-229	-221.6	-198.367	-60.4667	1.8	114.2	211.067	284.967	339.033	376.033	381.967	520.767	546.1	566.8	577.333	602.633	606.1	850.267	856.7	890.067	903.833	1351.6	1620.83	1657.23	1714.27	1786.17	1809.7	1952.07	1968.17	10000	10000	10000	10000	10000	10000	10000	10000	10000	10000	10000	10000
	-913.667	-873.167	-638.567	-419.133	-274.067	-257.333	-120.033	-114.033	-49.9333	7.73333	47.1667	220.8	265.633	275.633	326.767	360.467	459.1	614.3	674	847.167	849.233	852.6	866.3	957.4	985.133	1004.23	1134.8	1161.17	1186.37	1194.77	1242.53	1244.6	1248.83	1276.4	1279.4	1339.7	1360.73	1364.73	1407.37	1429.8	1434.93	1473.47	1499.9	1508.43	1536.13	1558.5	1591.27	1643.87	1649.97
	-991.867	-961.967	-941.467	-914	-912.333	-823.833	-748.767	-746.4	-637.567	-634.633	-617.067	-514.567	-343.4	-315.3	-303.367	-293	-276.8	-275.233	-247.733	-235.767	-216.1	-180.767	-178.433	-172.9	-169.767	-104.767	-80.7333	-61.6333	17.6667	471.5	495.4	524.2	550.2	613.267	687.633	711.267	842.367	921.8	933.433	958.7	1048.83	1129.77	1150.13	1217.8	1364.97	1367.17	1386.13	1413.47	1494.1
	-969.667	-902.9	-796.933	-793.2	-779.067	-763.867	-746.533	-739.233	-654.2	-568.9	-389.567	-314.9	-312.3	-307.767	-38.9667	-9.83333	-1.73333	93.2333	163.5	208.967	233.033	273.567	279.567	289.267	304.567	312.367	325.633	341.433	388.567	400.067	406.833	505.367	515.867	585.233	606.433	663.8	694.967	761.967	811.6	1564.03	1728.47	1767.6	1875.4	1878.23	1906.03	1927.03	1937	10000	10000
	-847.733	-836.533	-824.867	-804.967	-792.233	-769.467	-674.367	-557.233	-533.933	-523.767	-398.433	-341.1	-296.7	-265.533	-234.1	-195.233	-176.733	-171.4	-87.3667	307.733	351.033	522	544.833	555.767	570.7	586.033	638.167	690.3	694.7	713.933	778.2	807.967	824.433	1023.7	1074.27	1090.6	1162.07	1170.37	1174.33	1405.87	1491.8	1542.2	1948.6	10000	10000	10000	10000	10000	10000
	-986.833	-947.667	-810.467	-793.2	-763.3	-693.067	-658.333	-552.933	-530.567	-418.033	-390.533	-385.5	-287.967	-274.9	20.9667	104.733	206.767	212.7	347.9	356.3	361.3	368.7	678.633	685.467	692.9	884.167	913.5	927	933.067	948.3	1001.17	1023.17	1158.7	1231.2	1389.8	1495.93	1525.77	1534.7	1751.2	1765.53	1776.67	1815.23	10000	10000	10000	10000	10000	10000	10000
	-993.067	-983.833	-965.067	-812.6	-785.9	-783.5	-766.367	-733.767	-720.1	-668.367	-611.133	-584.867	-459.933	-282.133	-241.567	-187.533	-36.7667	-3.86667	87.9667	144.133	200.233	336.6	428.5	478.533	566.6	679.233	695.067	728.733	747.667	765.667	809.367	846.5	988.167	995.733	1110.1	1136.33	1163.97	1228.4	1374.53	1385	1697.23	1733.9	1825.93	1861.87	10000	10000	10000	10000	10000
	-829.667	-810	-730	-687.2	-646.667	-573.1	-449.033	-310.7	-295.6	-230	84.5667	261.7	267.2	504.367	672.733	868	981.667	985.333	1180.8	1280.53	1319.73	1324.4	1430.4	1511.07	1587.97	1626.77	1631.9	1734.93	1770.27	1817.1	10000	10000	10000	10000	10000	10000	10000	10000	10000	10000	10000	10000	10000	10000	10000	10000	10000	10000	10000
	-825.367	-823.733	-795.167	-704.233	-687.6	-684.067	-588.133	-560.667	-511	-454.633	-335.967	-311.667	-290.567	-262.267	-198.2	131.633	183.9	210.333	409.133	550.4	666	671.167	780.267	794.633	873.033	1064.43	1189.7	1230.2	1249.07	1269.63	1429.07	1478.6	1482.1	1641.47	1667.83	1728.2	1931.57	10000	10000	10000	10000	10000	10000	10000	10000	10000	10000	10000	10000
	-854.033	-775.7	-758.333	-488.267	-206.7	-134.367	-92.1667	-59.9667	-1.56667	0.933333	180.833	392.233	742.567	746.167	773.633	828.633	885.867	899.8	1049.07	1261.83	1688.2	1715.3	1734.4	1755.03	1839.77	1884.83	1903.8	1907.13	1955.57	10000	10000	10000	10000	10000	10000	10000	10000	10000	10000	10000	10000	10000	10000	10000	10000	10000	10000	10000	10000
	-933.733	-926.567	-915.167	-879.5	-804.067	-785	-770.467	-511.5	-504.033	-488.767	-483.1	-470	-427.733	-423.267	-407.6	-344.567	-242.7	-202.667	-72.0667	94.7333	105.1	162.633	214.2	239	271.7	317.4	330.7	367.267	471.3	481.9	560.167	679	696.667	722.367	762.833	772.533	783.2	901.567	923.467	1127.23	1215.5	1305.8	1318.73	1346.33	1349.17	1404.5	1429.17	1439.47	1569.77
	-860.633	-858.633	-856.267	-852.367	-831.8	-604.4	-584.633	-420.433	-351.767	-311.1	-290.7	-191.733	-116.133	-59.0333	220.067	513.033	748.633	855.533	1021.13	1079.5	1118.67	1389.37	1489.53	1557.03	1712	1793.53	1831.27	1855.97	10000	10000	10000	10000	10000	10000	10000	10000	10000	10000	10000	10000	10000	10000	10000	10000	10000	10000	10000	10000	10000
	-988.733	-926.333	-840.833	-648.533	-579.4	-330.7	-220.8	-188.333	-173.6	-147.733	-115.9	-104.067	-95.3333	-86.4667	166	206.5	284.7	319.267	340.567	451.867	588.833	683.033	696.567	781.833	798	912.267	919.633	937.6	1070.9	1191.3	1198.77	1211.67	1216.27	1255.9	1323.67	1332.13	1440.67	1666.37	1911.77	10000	10000	10000	10000	10000	10000	10000	10000	10000	10000
	-885.833	-868.8	-797.667	-744.367	-700.467	-583.133	-394.967	-369.967	-300.133	-296.433	-227.567	-224.1	-177.3	-70.8333	-46.5	322.233	349.233	378.133	405.733	466.6	873.8	975.3	1085	1183.77	1187.93	1304.37	1376.3	1575.1	1671.7	1678.2	1686.1	1747.2	1798.93	1872.7	1912.8	10000	10000	10000	10000	10000	10000	10000	10000	10000	10000	10000	10000	10000	10000
	-775.4	-732.367	-716.333	-621.7	-434.9	-278.1	-75.2667	-50.3667	43.6667	113.967	178.433	223.6	259.967	366.133	439.533	514.6	557.933	710.1	738.1	741.533	774.9	779	1003.5	1087.53	1184.2	1187.27	1227.43	1230.27	1247	1257.07	1262.1	1275.43	1289.33	1302.23	1405.97	1428.37	1446.67	1461.03	1475.1	1482.17	1495.63	1508.77	1523.6	1542.77	1557.03	1747.8	1777.47	1820.47	1830.4
	-937.367	-709.833	-547.433	-378.433	-359	-282.767	-235.433	-155.967	-103.467	193.167	217.2	397.5	434.733	719.967	726.167	741.567	744.133	774.967	782.367	805.6	943.5	1005.77	1118.17	1215.03	1288.93	1343	1380	1385.93	1524.73	1550.07	1570.77	1581.3	1606.6	1610.07	1854.23	1860.67	1894.03	1907.8	10000	10000	10000	10000	10000	10000	10000	10000	10000	10000	10000
	-903.167	-821	-780.633	-659.4	-566.533	-555.133	-522	-514.7	-468.8	-426.533	-370.133	-350.467	-319.367	-272.933	-268.5	-237.367	-226.933	-220.5	-205.567	-173.7	-89.8333	-40.1333	-24.9333	-19.5	-8.63333	94.6333	151	152.9	192.167	195.1	203.1	210.5	285.267	331.767	388.567	510.133	515.167	540.667	606.7	688.2	711.233	749.833	753.667	790.233	865.7	977.733	1189.1	1233.67	1318.1
	-962.5	-949.567	-642.9	-617.867	-568.167	-489.567	-0.633333	399.8	539.8	556.767	574.333	592.467	762.4	866.9	1142.3	1194.03	1294.93	1309.27	1486.63	1593.5	1762.67	1808.83	10000	10000	10000	10000	10000	10000	10000	10000	10000	10000	10000	10000	10000	10000	10000	10000	10000	10000	10000	10000	10000	10000	10000	10000	10000	10000	10000
	-975.133	-957.4	-941.033	-933.733	-852.2	-720.633	-660.4	-658.433	-559.6	-538.033	-481.2	-142.433	299.467	358.333	428.267	460.067	628.933	694.667	751.367	1021.37	1053.43	1197.43	1272.07	1295.53	1302.97	1312	1416.9	1495.87	1508.3	1525.3	1575.4	1729.97	1731.87	1824.97	1936.73	10000	10000	10000	10000	10000	10000	10000	10000	10000	10000	10000	10000	10000	10000
	-875.467	-825.9	-810.867	-775.133	-760.567	-737.2	-734.5	-721.567	-694.967	-649.833	-638.067	-614.933	-605.967	-497.767	-493.533	-472.233	-404.633	-297.533	-270.767	-256.133	-44.1333	-14.4667	198.567	222.833	241.967	266.7	471.867	596.667	599.033	619.733	625.933	727.167	747.467	868.6	967.167	1037.5	1140.93	1182.7	1184.2	1244.23	1276.6	1279.2	1348.53	1356	1417.83	1432.9	1445	1454.87	1462.73
	-843.733	-825.8	-781.767	-774.967	-758.667	-755.233	-651.533	-612.1	-564.133	-520.8	-490.2	-444.7	-199.6	-183.467	-105.4	3.1	40.7667	215.5	220.633	272.667	366.933	475.067	571.3	617.033	720.133	735.333	769.667	888.6	1210.83	1252.53	1256.63	1340.57	1359.97	1378.73	1381.4	1386.73	1584.43	1591.43	1691.8	1723.53	1743.23	1758.17	1810.9	1829.23	1878	10000	10000	10000	10000
	-986.467	-826.767	-756.533	-697.467	-410.2	-286.1	42	169	396.267	425.2	448.267	451.267	676.267	697.367	705.2	747.367	843	857.467	929.9	971.4	1029.27	1083.13	1152.67	1205.7	1404.83	1495.9	1527.27	1574.53	1600.6	1629.4	1765.37	1857.73	1939.57	10000	10000	10000	10000	10000	10000	10000	10000	10000	10000	10000	10000	10000	10000	10000	10000
	-911.933	-897.067	-842.9	-814.533	-803.9	-762.967	-652.6	-610.467	-558.2	-381.5	-252	-136.667	-94.7667	18.3667	181.533	276.267	301.733	374.533	423.9	434.8	447.7	504.867	665.5	668.9	681.867	691.567	697.067	743.433	889.967	896.167	1000.6	1342.67	1420.23	1753.73	1758.8	1798.83	1916.4	10000	10000	10000	10000	10000	10000	10000	10000	10000	10000	10000	10000
	-825.4	-799.067	-764.633	-487.3	-403.6	-340.133	-306.9	-288.8	-205.767	46.7	77.6	261.1	683.633	691.533	714	759.233	832.5	927.3	1012.27	1032.97	1069.63	1187.73	1209.43	1310.33	1385.27	1682.37	1708.67	1817	1875.6	1885.17	1888.4	10000	10000	10000	10000	10000	10000	10000	10000	10000	10000	10000	10000	10000	10000	10000	10000	10000	10000
	-549.167	-501.333	-495.6	-308.833	-300.9	-283.267	-229.733	-37.8667	-32.5667	-23.7667	118.1	205.3	652.967	731.3	748.667	1018.73	1300.3	1372.63	1414.83	1447.03	1505.43	1507.93	1687.83	1899.23	10000	10000	10000	10000	10000	10000	10000	10000	10000	10000	10000	10000	10000	10000	10000	10000	10000	10000	10000	10000	10000	10000	10000	10000	10000
	-986.833	-868.867	-794.5	-784.633	-733.5	-700.133	-689.633	-626.6	-621.033	-587.633	-556.6	-514.033	-352.1	-322.433	-274.4	-246.7	-173.7	-95.8667	-1.53333	31.3	66.8667	171.033	313.9	415.567	511.867	569.867	659.533	667.667	670.567	698.767	724.733	759.567	764.167	769.633	791.767	890.267	1075.23	1082.4	1093.8	1129.47	1204.9	1223.97	1238.5	1497.47	1504.93	1520.2	1525.87	1538.97	1581.23
	-842.533	-634	-545.667	-370.467	-342.267	-184.5	-168.5	-34.2333	140.7	260.8	530	683.833	715.967	861.4	1011.03	1208.77	1241.8	1378.33	1488.87	1587.2	1683.83	1695.2	1754	1776.8	1790.37	1793.9	1948.8	1970.07	10000	10000	10000	10000	10000	10000	10000	10000	10000	10000	10000	10000	10000	10000	10000	10000	10000	10000	10000	10000	10000
	-937.5	-827.6	-822.267	-820.333	-789.6	-757.2	-656.867	-574.433	-256.867	-120.833	11.4	105.2	212.8	245.667	288.033	322	454.467	643.533	679	716.433	845.733	850.267	870.1	901.767	1083.47	1216.37	1288.5	1337.1	1365.87	1372.47	1424.23	1484.9	1491.17	1628.4	1927.47	10000	10000	10000	10000	10000	10000	10000	10000	10000	10000	10000	10000	10000	10000
	-847.167	-700.5	-648.233	-609.733	-96.1	-43.4667	-7.13333	113.767	279.833	302.567	538.167	548.333	804.733	829.967	1040.7	1159.47	1168.13	1189.53	1205.07	1230.07	1342.43	1437.4	1556.33	1676.57	1768.87	1882.1	1917.17	10000	10000	10000	10000	10000	10000	10000	10000	10000	10000	10000	10000	10000	10000	10000	10000	10000	10000	10000	10000	10000	10000
	-984.167	-939.1	-864.867	-774.533	-712.367	-646.9	-500.933	-428.5	-196.567	-189.133	-98.2333	7.46667	50.7667	84.7333	534.3	680.267	719.967	762.367	920.967	1117.83	1212.13	1391.67	1425.97	1631.13	1672.33	1678.27	1680.83	1692.67	1831.43	10000	10000	10000	10000	10000	10000	10000	10000	10000	10000	10000	10000	10000	10000	10000	10000	10000	10000	10000	10000
	-817.933	-709.6	-707.8	-634.333	-435.367	-207.833	-45.4333	123.567	143	219.233	266.567	346.033	398.533	695.167	719.2	899.5	936.733	1221.97	1228.17	1243.57	1246.13	1276.97	1284.37	1307.6	1445.5	1507.77	1620.17	1717.03	1790.93	1845	1882	1887.93	10000	10000	10000	10000	10000	10000	10000	10000	10000	10000	10000	10000	10000	10000	10000	10000	10000
	-949.8	-913.9	-827.267	-784.167	-732.9	-695.733	-687.533	-621.3	-546	-400.733	-331.433	-309.8	-289.767	-77.5333	-58.7	-52.4333	-28.7667	-15.8667	300.533	306.467	496.433	660.7	695.5	711.667	718.967	746	835.067	883.9	889.033	993.8	1073.97	1097.03	1254.53	1281.8	1284.33	1333.4	1540.53	1554.6	1609	1680.4	1688.63	1716.4	1777.23	1790.17	1924.27	1941.27	1992.63	10000	10000
	-604.2	-464.2	-447.233	-429.667	-411.533	-241.6	-137.1	138.3	190.033	290.933	305.267	482.633	589.5	758.667	804.833	1110.97	1125.1	1129.47	1232.03	1300.83	1307.37	1363.9	1382.7	1411.47	1601.3	1615.1	1634.03	1926.73	1999.37	10000	10000	10000	10000	10000	10000	10000	10000	10000	10000	10000	10000	10000	10000	10000	10000	10000	10000	10000	10000
	-733.8	-717.2	-646.4	-641.9	-628.8	-604.533	-586.6	-476.333	-474.7	-399.667	-356.2	-326.333	-291.467	-184.333	-55.5667	-2.96667	17	103.533	114.433	150.7	232.567	237.5	325.3	426.633	500.233	538.367	648.567	720.933	749.267	795.767	802.033	1166.6	1263.17	1609.37	1617.23	1658	1752.73	1781.63	1792.53	1818.87	1848.33	1888.47	1890.27	1946.2	10000	10000	10000	10000	10000
	-996.533	-975.233	-907.633	-800.533	-773.767	-759.133	-547.133	-517.467	-304.433	-280.167	-261.033	-236.3	-31.1333	93.6667	96.0333	116.733	122.933	224.167	244.467	365.6	464.167	534.5	637.933	679.7	681.2	741.233	773.6	776.2	845.533	853	914.833	929.9	942	951.867	959.733	1019.67	1053.23	1176.3	1182.5	1263.53	1496.97	1592.6	1696.17	1710.6	1788.1	1796.7	1882.73	10000	10000
	-897.6	-854.967	-784.767	-728.633	-711.567	-702.533	-643.367	-499.667	-341.7	-323.767	-279.733	-272.933	-256.633	-253.2	-149.5	-110.067	-62.1	-18.7667	11.8333	57.3333	302.433	318.567	396.633	505.133	542.8	717.533	722.667	774.7	868.967	977.1	1073.33	1119.07	1222.17	1237.37	1271.7	1390.63	1712.87	1754.57	1758.67	1842.6	1862	1880.77	1883.43	1888.77	10000	10000	10000	10000	10000
	-956.867	-955.1	-879.3	-695.933	-601.9	-542.533	-489.867	-483.967	-132.433	-67.1	-38.6667	166	1177.93	1188.5	1194.5	1208.6	1214.87	1247.47	1316.27	1443.47	1525.53	1685.23	1755.47	1814.53	10000	10000	10000	10000	10000	10000	10000	10000	10000	10000	10000	10000	10000	10000	10000	10000	10000	10000	10000	10000	10000	10000	10000	10000	10000
	-995.833	-933.2	-766.133	-582.2	-327.667	-308	-228	-185.2	-144.667	-71.1	52.9667	191.3	206.4	272	586.567	763.7	769.2	1006.37	1174.73	1370	1483.67	1487.33	1682.8	1782.53	1821.73	1826.4	1932.4	10000	10000	10000	10000	10000	10000	10000	10000	10000	10000	10000	10000	10000	10000	10000	10000	10000	10000	10000	10000	10000	10000
	-637.167	124.367	282.9	321.233	370.067	583.533	696.667	705.567	757.767	924.933	1094.03	1194.07	1273.13	1293.37	1330.8	1332.97	1348.67	1361.03	1374.37	1385.83	1407.7	1572.43	1639.07	1730.17	1735.83	1761	1779.6	1862.33	10000	10000	10000	10000	10000	10000	10000	10000	10000	10000	10000	10000	10000	10000	10000	10000	10000	10000	10000	10000	10000
	-894.267	-832.033	-815.767	-805.333	-752.5	-687.567	-655.733	-645.7	-619.967	-471.267	-407.867	-382.6	-380.433	-361.667	-307.867	-292.6	-279.767	-206	-197.533	-178.7	-175.6	-87	-60.3333	91.4333	115.133	275.2	352.433	412.733	450.133	1059	1214.4	1312	1461.4	1470.47	1488.2	1662.8	1809.57	1826.3	1832.37	1877.07	1917.07	10000	10000	10000	10000	10000	10000	10000	10000
	-941.067	-846.067	-698.133	-584.767	-475.9	-448.667	-379.667	-318.4	-210.3	-142.9	26.5333	29.7	266.9	556.867	739.867	813.933	818.133	843.1	864.7	922.833	985.433	997.967	1084.6	1120.77	1131.3	1142.47	1160.63	1315.97	1355.8	1374.07	1375.73	1425.47	1487.6	1610.3	1677	1709.17	1796.37	1798.07	1823.9	1926.63	10000	10000	10000	10000	10000	10000	10000	10000	10000
	-508.633	-474.033	-363.933	-334.1	-318.1	-297.6	-257.7	-170.767	-144.133	-88.4	9.83333	55.6667	93.5333	181.833	200.5	210.1	275.533	394.3	400.133	464.4	483.3	688.867	703.6	720.233	882.6	1128.1	1165.2	1216.13	1267.17	1289.47	1306.8	1347.93	1433.57	1465	1471.03	1625.63	1696.83	1728.77	1808.03	1916.8	10000	10000	10000	10000	10000	10000	10000	10000	10000
	-855.333	-746.867	-732.033	-591.733	-438.633	-330.833	-325.167	-281.3	-255.6	-159.167	-157.533	-142.533	-35.9	113.567	135.033	184.567	457.933	465.5	484.2	590.667	621.6	634.233	643.033	662.567	711.2	772.633	804.367	857.867	872.667	1025.1	1046.5	1064.97	1181.8	1219.37	1283.07	1335.33	1349.97	1534.33	1666.43	1675.57	1705.03	1757.6	1817.3	1847.23	1874.33	10000	10000	10000	10000
	-839.533	-624.867	-600.133	-545.733	-474.533	-371.2	-300.133	-238.167	-169.9	-6.2	53.6	243.833	252.333	278.733	300.4	375.267	473.833	553.733	617.9	640.7	681.733	685.967	741.167	744.167	789.167	813.567	839.533	917.533	959.1	984.3	1088.43	1124.1	1141.07	1303.87	1356.23	1400.77	1727.77	1758.73	1828.7	1867	1917.17	1938.27	1998.3	10000	10000	10000	10000	10000	10000
	-806.5	-798.1	-759.767	-728.867	-653.967	-643.9	-612.367	-610.533	-272.4	-229.367	-213.333	-118.7	68.1	224.9	427.733	452.633	546.667	616.967	681.433	726.6	762.967	869.133	942.533	1017.6	1060.93	1213.1	1241.1	1244.53	1277.9	1282	1506.5	1590.53	1687.2	1690.27	1730.43	1733.27	1750	1760.07	1765.1	1778.43	1792.33	1805.23	1908.97	1931.37	1949.67	1964.03	1978.1	1985.17	1998.63
	-994.233	-907.667	-901.4	-850.833	-813.7	-772	-735.633	-423.733	-374	-303.1	-250.933	-168.867	-90.5667	-88.2333	-64.9333	30.7667	140.033	350.5	507.167	703.3	719.167	766.433	873.6	926.533	1005.1	1185.37	1207.97	1259.1	1288.17	1331.07	1336.7	1366.77	1388.53	1390.1	1446.23	1565.23	1664.57	1721.33	1802.8	1880.9	1898.53	1908.03	1925.1	1955.07	1966.33	10000	10000	10000	10000
	-919.633	-898.3	-891.7	-861.7	-848.6	-819.5	-809.4	-805.867	-722.367	-715.333	-689.633	-675.433	-671.833	-149.033	-141.167	-57.3667	73.5	116	390.6	424.1	557.167	593.067	679.7	722.8	774.067	811.233	819.433	885.667	960.967	1106.23	1175.53	1197.17	1217.2	1429.43	1448.27	1454.53	1478.2	1491.1	1807.5	1813.43	10000	10000	10000	10000	10000	10000	10000	10000	10000
	-918.5	-749.333	-703.167	-397.033	-382.9	-378.533	-275.967	-207.167	-200.633	-144.1	-125.3	-96.5333	93.3	107.1	126.033	418.733	491.367	744	830.967	1054.5	1108.43	1174.07	1178.9	1187.6	1189.83	1199.87	1202.63	1214.23	1331.93	1472.37	1574.83	1633.47	1640.33	1764.03	1970.4	10000	10000	10000	10000	10000	10000	10000	10000	10000	10000	10000	10000	10000	10000
	-945.867	-922.467	-860.7	-772.233	-696.433	-677.233	-662.033	-592.667	-526.933	-447.167	-371.233	-191.367	-184.833	2.93333	61.9	104.633	173.7	186.8	213.867	238.767	268.3	337.7	343.3	345.6	354.833	392.633	410.567	537.3	604.067	710.033	713.767	727.9	743.1	760.433	767.733	852.767	938.067	1117.4	1192.07	1194.67	1199.2	1468	1497.13	1505.23	1600.2	1670.47	1715.93	1740	1780.53
	-952.567	-857.467	-724.467	-702.567	-685.267	-642.733	-542.033	-535	-455.433	-384.2	-317.833	-304	-205.333	-168.233	-115.367	-19.3	79.4	111.267	175.833	209.8	241.9	271.967	280.633	399.2	483.733	628.533	678.1	693.133	728.867	743.433	766.8	769.5	782.433	809.033	854.167	865.933	889.067	898.033	1006.23	1010.47	1031.77	1099.37	1206.47	1233.23	1247.87	1459.87	1489.53	1702.57	1726.83
	-812.5	-776.767	-403.467	-322.467	-309.4	-283.567	-281.833	-103.2	63.8667	153.5	197.667	234.367	255.967	448.433	548.167	647.4	658.867	703.567	727.233	731.9	767.7	895.7	978.9	994.2	1022.67	1038.8	1193.33	1587.53	1745.57	1776.5	10000	10000	10000	10000	10000	10000	10000	10000	10000	10000	10000	10000	10000	10000	10000	10000	10000	10000	10000
	-861.267	-852.567	-790.533	-691.033	-636.1	-621.967	-610.533	-603.333	-525.333	-498.867	-490.067	-480.833	-462.067	-309.6	-282.9	-280.5	-263.367	-230.767	-217.1	-165.367	-108.133	-81.8667	43.0667	220.867	261.433	315.467	466.233	499.133	590.967	647.133	703.233	839.6	931.5	981.533	1069.6	1182.23	1198.07	1231.73	1250.67	1268.67	1312.37	1349.5	1491.17	1498.73	1613.1	1639.33	1666.97	1731.4	1877.53
	-920.433	-743.3	-737.8	-500.633	-332.267	-137	-23.3333	-19.6667	175.8	275.533	314.733	319.4	425.4	506.067	582.967	621.767	626.9	729.933	765.267	812.1	1148	1186.6	1204.53	1223.4	1309.13	1376.9	1390.13	1417.07	1449.07	1534.63	1541.8	1569	1761.7	1803.3	1819.63	10000	10000	10000	10000	10000	10000	10000	10000	10000	10000	10000	10000	10000	10000
	-873.333	-821.067	-794.633	-595.833	-454.567	-338.967	-333.8	-224.7	-210.333	-131.933	59.4667	184.733	225.233	244.1	264.667	424.1	473.633	477.133	636.5	662.867	723.233	926.6	1027.9	1151.43	1209.97	1231.3	1407.27	1475.6	1560.87	1632.63	1708.57	1724.47	1888.3	10000	10000	10000	10000	10000	10000	10000	10000	10000	10000	10000	10000	10000	10000	10000	10000
	-956.7	-812.467	-787.067	-765.8	-743.033	-655.367	-535.167	-237.333	-234.9	-207.467	-174.1	-142.333	-137.033	-135.333	-62.8333	-19.0333	16.4333	111.7	161.8	174.233	214.233	247.9	307.767	349.1	384.367	506.567	517	532.767	578.667	663.933	700.233	708.733	751.3	780.5	851.567	917.533	1009.93	1233.73	1437.57	1490.77	1540.87	1564.93	1584.2	1618.77	1625.53	1647.8	1675.97	1707.17	1866.83
	-944.233	-924.533	-721.5	-718.733	-635.867	-580.767	-426.167	-331.733	-314.467	-309.7	-289.933	-98.3333	-18.1333	337.9	749.067	756.1	780.067	813.567	823.267	877.133	978.733	982.6	1568.97	1688.2	1702.33	1715.4	1780.67	1798.23	1996.93	10000	10000	10000	10000	10000	10000	10000	10000	10000	10000	10000	10000	10000	10000	10000	10000	10000	10000	10000	10000
	-828.167	-784.367	-757.1	-702.767	-602.133	-575.2	-497.567	-290.767	-286.367	-256.6	-223.767	-179.433	-116.433	-111.833	-42.5	-19.5	7.5	103.7	312.833	356.667	368.567	515.167	898.433	1037.07	1042.9	1323.97	1380.07	1528.17	1679.43	1684.13	1696.77	1724.83	1776.3	1992.23	10000	10000	10000	10000	10000	10000	10000	10000	10000	10000	10000	10000	10000	10000	10000
	-939.233	-784.7	-748.567	-682.7	-603.3	-551.933	-514	-209.5	-133.067	-116.033	-113.267	233.933	246.533	285.733	348.033	461.967	494.833	557.167	575.367	636.5	975.833	1065.67	1068.5	1138.93	1164.47	1216.87	1289.8	1321.53	1366.6	1377.97	1478.63	1559.2	1692.33	1756.2	1774.93	1784.57	1793.6	1798.2	1875.57	10000	10000	10000	10000	10000	10000	10000	10000	10000	10000
	-932.5	-796.7	-793.4	-706.733	-600.067	-445.133	-330.367	-314.4	-267.1	-253.733	-247.167	-146.033	-125.467	-74.5667	-61.6333	41.6667	102.033	111.567	113.867	148.533	211.1	222.567	335.367	401.133	415.567	862.4	976.3	1052.23	1154.13	1276.13	1358.37	1462	1494.63	1593.47	1639.23	1658.4	1667.07	1689.7	1748.87	1751.57	1810.23	1849.1	1851.33	1899.53	1989.53	10000	10000	10000	10000
	-988.633	-976.8	-890.833	-809.433	-797.833	-792.667	-735.667	-414.433	-408.333	-397.6	-241.7	-239.333	-197.3	-75.5	187.9	287.767	317.567	482.333	611.4	719.067	818.933	830.533	871.633	971.3	1067.77	1130.13	1184	1187.07	1203.4	1209.83	1218.37	1234.8	1252.83	1327.87	1339.83	1347.2	1360.63	1376.47	1392.47	1451.5	1486.83	1504.53	1545.53	1552.87	1632.57	1646.73	1667.53	1707.97	1899.4
	-855.767	-720.033	-709.033	-614.367	-599.067	-548.233	-528.267	-523.6	-504.733	-333.933	-312.567	-307.433	-215.233	-67	-27.5667	50.9333	73.9333	229.6	237.9	337.067	370.567	391.2	512.633	555.633	657.567	750.467	836.433	1160.67	1167.57	1266.27	1300.1	1320.3	1378	1468.5	1582.03	1683.37	1816.87	1854.23	1884	10000	10000	10000	10000	10000	10000	10000	10000	10000	10000
	-914.333	-833.233	-816.833	-598.8	-535.733	30.3	262.467	375.133	522.167	648.1	709.167	765.133	785.3	869.067	1007.5	1133.57	1169.17	1181.73	1199.9	1250.63	1281.23	1297.57	1348.87	1379.2	1401.57	1429.57	1528.17	1588.7	1696.17	1725.23	1739	1770.3	1773.8	1876.77	1954.1	1996.67	10000	10000	10000	10000	10000	10000	10000	10000	10000	10000	10000	10000	10000
	-961.033	-869.7	-692.867	-583.867	-365.067	-220.667	-191.967	-94.9333	-63.3	-33	123.6	202.367	205.767	254.233	371.367	739.1	814.8	906.3	1030.33	1110.97	1146.5	1177.13	1188.9	1206.97	1216.03	1268.1	1286.93	1296.9	1308.37	1313.47	1324.53	1326.67	1336.83	1365.7	1376.93	1431.27	1520.1	1550	1570.5	1597.97	1599.63	1688.13	1763.2	1765.57	1874.4	1877.33	1894.9	1997.4	10000
	-985.667	-935.567	-781	-779.1	-686	-574.233	-265.7	-238.6	-215.367	-196.433	-148.8	-112.467	-18.0333	50.8333	190.8	200.1	318.6	486.033	706.7	828.567	836.267	876.333	886.167	925.533	1010.67	1050.27	1055.67	1097.67	1194.73	1235.77	1281.8	1312.33	1314.37	1316.93	1345.2	1365.37	1446.67	1640.3	1741.2	1795.37	1805.93	1826.37	10000	10000	10000	10000	10000	10000	10000
	-818.133	-784.133	-754.8	-307.233	-244.867	-50.0333	161.133	253.3	490.533	492.967	506.667	604.533	722.367	813.1	840.933	854.967	935.433	1042.93	1124.3	1203.13	1223.53	1236.87	1321.3	1323.93	1370.43	1395.7	1468.8	1513.33	1536.83	1617.1	1668.37	1676.47	1690.63	1703.5	1724.4	1729.9	1738.47	1809.4	1897.83	1906.5	1985.53	1995.3	10000	10000	10000	10000	10000	10000	10000
	-957.967	-916.233	-837.367	-818.333	-754.3	-739.267	-734.433	-732.4	-726.7	-723.867	-710.533	-698.8	-693.3	-688.2	-676	-669.533	-662.3	-646.167	-637.167	-600.5	-573.533	-475.1	-310.433	-240.667	-214.833	-102.533	148.8	270.1	282.567	627.233	631.033	1054.3	1147.57	1165.67	1190.8	1209.4	1214.4	1281.1	1294.37	1323.9	1364.27	1460.27	1468.73	1698.77	1819	1837.07	1933.13	10000	10000
	-960.167	-941.5	-683.167	-611.633	-318.933	254.3	274.667	490.967	690.567	737.533	846.133	919.367	1074.83	1092.53	1210.47	1325.37	1404.4	1425.83	1469.87	1686.67	1711.43	1833.03	10000	10000	10000	10000	10000	10000	10000	10000	10000	10000	10000	10000	10000	10000	10000	10000	10000	10000	10000	10000	10000	10000	10000	10000	10000	10000	10000
	-956.5	-908.667	-827.167	-787.167	-736.8	-644.233	-478.867	-333.867	-296.2	-275.9	-257.233	-52.3333	-4.76667	9.13333	71.7667	238.833	422.767	677.3	696.967	776.967	819.767	860.3	933.867	1057.93	1196.27	1211.37	1276.97	1591.53	1768.67	1774.17	10000	10000	10000	10000	10000	10000	10000	10000	10000	10000	10000	10000	10000	10000	10000	10000	10000	10000	10000
	-838.1	-752.233	-670.933	-640.9	-619.7	-362.667	-302.633	-282.667	-239.733	-206.467	-198.667	-151.633	-103	-79.9333	-72.2667	-55.2333	8.36667	11.7	14.9333	114.333	560.9	903.133	943	1156.57	1193.73	1317.5	1423.77	1620.23	1778.53	1804.53	1967.53	1984.17	1993.67	10000	10000	10000	10000	10000	10000	10000	10000	10000	10000	10000	10000	10000	10000	10000	10000
	-848.2	-701.433	-684.7	-678.633	-633.933	-593.933	-311.9	-306.1	-131.433	-83.8667	-60.0333	-1.9	58.7	413.367	455.5	550.267	694.5	719.9	741.167	763.933	851.6	971.8	1269.63	1272.07	1299.5	1332.87	1364.63	1369.93	1371.63	1444.13	1487.93	1523.4	1618.67	1668.77	1681.2	1721.2	1754.87	1814.73	1856.07	1891.33	10000	10000	10000	10000	10000	10000	10000	10000	10000
	-667.067	-255.9	-248.867	-224.9	-191.4	-181.7	-127.833	-26.2333	-22.3667	564	683.233	697.367	710.433	775.7	793.267	991.967	1022.93	1264.33	1426.8	1506.37	1589.6	1689.33	1765.23	10000	10000	10000	10000	10000	10000	10000	10000	10000	10000	10000	10000	10000	10000	10000	10000	10000	10000	10000	10000	10000	10000	10000	10000	10000	10000
	-937.633	-892.233	-880.633	-845.633	-805	-760.6	-697.833	-661.567	-567.467	-422.5	-361.767	-344.633	-330.733	-303.867	-230.3	-177.867	-163.667	39.6	152.167	230.3	247.167	275.9	415.767	698.667	705.867	738.2	777.567	839.567	971.467	1134.13	1136.5	1346.1	1497.9	1683.03	1703.63	1731.57	1826.67	1872.57	10000	10000	10000	10000	10000	10000	10000	10000	10000	10000	10000
	-734.767	-718.633	-703.333	-593.8	-367.833	-109.2	15.2667	77.6667	163.167	355.467	424.6	673.3	783.2	815.667	830.4	856.267	888.1	899.933	908.667	917.533	1170	1210.5	1288.7	1323.27	1344.57	1455.87	1592.83	1687.03	1700.57	1785.83	1802	1916.27	1923.63	1941.6	10000	10000	10000	10000	10000	10000	10000	10000	10000	10000	10000	10000	10000	10000	10000
	-827.567	-788.167	-664.333	-642.233	-504.467	-321.4	-309.867	-291.567	-38.4667	75.0667	177.767	240.733	259.967	474.6	562.467	616.967	665.033	678.9	689.667	742.8	745.333	856.3	872.467	903.633	1207.23	1216	1361.57	1422.1	1445.33	1447.53	1495.43	1510.13	1743.93	1751.4	1794.9	1881.73	1949.53	1979	10000	10000	10000	10000	10000	10000	10000	10000	10000	10000	10000
	-962	-884.067	-817.733	-813.767	-804	-763.7	-645	-517.7	-389.133	-362.367	-358.167	457.8	621.933	656.933	713.8	733.167	749.1	780.7	959.167	1042	1175.9	1217.37	1329.27	1542.77	1621.33	1699.17	1735.6	1772.13	1843.8	1875.93	1924.53	1961.93	10000	10000	10000	10000	10000	10000	10000	10000	10000	10000	10000	10000	10000	10000	10000	10000	10000
	-984.467	-843.9	-806	-658.8	-607.367	-489.967	-467.3	-219.333	-155.267	-55.2	154.867	168.9	241.967	300.9	350.867	405	476.9	542.933	656.033	973.3	1163.27	1202.83	1205.7	1285.9	1317.97	1489.27	1629.27	1740.37	1879.53	1896.23	10000	10000	10000	10000	10000	10000	10000	10000	10000	10000	10000	10000	10000	10000	10000	10000	10000	10000	10000
	-956.567	-929.567	-855.7	-831.2	-817.067	-726.433	-577.8	-531.9	-502.067	-385.967	-347.567	-327.767	-94.2667	76.0667	117.2	120.533	143.833	183.533	202.6	217.833	364.367	382.767	450.367	454.333	505.533	537.833	601.933	657.1	694.267	699.633	738	842	920.8	958.8	969.5	972.4	1047.1	1133.8	1159.9	1177.37	1206.87	1320.8	1343.97	1393.7	1429.67	1446.97	1460.93	1541.63	1558.03
	-949.9	-904.5	-796.933	-748.767	-720.633	-673.833	-626.467	-595.167	-500.2	-347.233	-181.533	-131.067	-123.133	86.3	94.7667	382.867	601.9	628.3	661.633	707.867	710	743.367	805.967	813.233	816.4	818.267	819.933	838.667	851.8	882.167	1041.93	1060.6	1247.4	1287.73	1326.6	1333.27	1399.63	1457.37	1549.93	1641.27	1818.1	1927.1	10000	10000	10000	10000	10000	10000	10000
	-829.467	-813.933	-683.967	-663.333	-563.6	-534.033	-284.867	-225	-208	-179.867	7.66667	50.8667	69.4667	195.2	267.267	318.467	350.267	391.833	417.1	456.133	564.033	655.467	706.267	729.067	736.233	761.8	898.867	938	1024.97	1169.87	1275.27	1279.03	1289.87	1439.9	1694.67	1719.57	1774.57	1798.03	1864.53	1991	10000	10000	10000	10000	10000	10000	10000	10000	10000
	-941.833	-917.9	-910.3	-897.133	-789.4	-786.967	-760.433	-741.267	-651.2	-609.3	-575.4	-450.233	-401.933	-223.967	-167.767	124.2	306.967	369.3	389.067	406.133	473.8	487.9	549.833	652.467	681.867	734	749.6	868.933	968.667	1111.17	1134.87	1173.6	1184.27	1190.67	1197.1	1221.3	1287.3	1320.1	1367.03	1371.57	1422.7	1431.03	1635.03	1652.7	1680.53	1726.87	1947.63	1962.77	10000
	-762.4	-510.1	-339.267	-337.567	-334.833	-312.867	-275	-34.1333	16.2333	131.4	151.767	284.333	512.6	623.133	881.633	887.6	897.367	1085.67	1189.8	1213.7	1235.23	1241.93	1341.73	1440.93	1488.13	1504.27	1520.1	1529.57	1538.3	1657.17	1759.67	1808.2	1932.8	10000	10000	10000	10000	10000	10000	10000	10000	10000	10000	10000	10000	10000	10000	10000	10000
	-824.3	-799.533	-677.933	-121.667	129.033	162.933	327.667	417.7	433.333	561.367	598.633	684.367	707.133	785.1	956.733	1052.1	1053.87	1129.67	1313.03	1407.07	1466.43	1519.1	1525	1876.53	1941.87	1970.3	10000	10000	10000	10000	10000	10000	10000	10000	10000	10000	10000	10000	10000	10000	10000	10000	10000	10000	10000	10000	10000	10000	10000
	-999.9	-923	-884.2	-879.067	-776.033	-740.7	-693.867	-357.967	-319.367	-301.433	-282.567	-196.833	-129.067	-115.833	-88.9	-56.9	28.6667	35.8333	63.0333	255.733	297.333	313.667	497.1	499.733	525.933	579.3	724.633	933.1	1021.07	1136.33	1225	1255.73	1385.33	1419.67	1456	1655.57	1675.13	1692.67	10000	10000	10000	10000	10000	10000	10000	10000	10000	10000	10000
	-799.7	-790	-773.867	-676.533	-672.733	-657.9	-654.3	-633.1	-483.533	-404.433	-394.3	-357.2	-300.333	-86.7667	5.46667	132.9	146.767	267.733	446.7	646.733	808.067	883.433	1241	1245.93	1248.67	1279.1	1344.23	1441	1568.23	1710.87	1789.2	10000	10000	10000	10000	10000	10000	10000	10000	10000	10000	10000	10000	10000	10000	10000	10000	10000	10000
	-912.567	-888.867	-728.8	-651.567	-591.267	-553.867	55	210.4	308	457.4	466.467	484.2	658.8	805.567	822.3	828.367	873.067	913.067	1195.1	1200.9	1375.57	1423.13	1446.97	1505.1	1565.7	1920.37	1962.5	10000	10000	10000	10000	10000	10000	10000	10000	10000	10000	10000	10000	10000	10000	10000	10000	10000	10000	10000	10000	10000	10000
	-952.167	-950.333	-903.633	-900.6	-873.467	-756.8	-708.567	-588.6	-504.933	-323.967	-317.2	-60.1	-30.1333	398.7	462.433	530.5	675.567	735.533	770.233	827.6	849.567	892.233	960.2	1079.2	1397.33	1555.13	1745.57	1785.83	1866.47	1955.3	10000	10000	10000	10000	10000	10000	10000	10000	10000	10000	10000	10000	10000	10000	10000	10000	10000	10000	10000
	-784.9	-491.933	-256.333	-149.433	16.1667	74.5333	113.7	384.4	484.567	552.067	707.033	788.567	826.3	851	1013.77	1077.73	1190.33	1265.47	1336.37	1359.17	1371.93	1384.87	1421.27	1489.63	1625.53	1636.53	1681.43	1816.3	10000	10000	10000	10000	10000	10000	10000	10000	10000	10000	10000	10000	10000	10000	10000	10000	10000	10000	10000	10000	10000
	-747.9	-610.4	-483.467	-309.7	-16.5667	273.2	351.333	364.1	383.733	661.233	682.133	690.3	722.2	786.133	827.567	905.467	932.533	945.667	979.667	1220.43	1306	1397.2	1511.23	1525.3	1593.87	1797.7	1840.2	1934.73	10000	10000	10000	10000	10000	10000	10000	10000	10000	10000	10000	10000	10000	10000	10000	10000	10000	10000	10000	10000	10000
	-946.233	-801.933	-722.533	-682.233	-645.7	-625.4	-611.267	-564.8	-249.567	93.1333	155.4	249.733	278.267	393.467	410.333	419.4	478.567	489.433	681.067	701.133	726.567	734.633	806.7	848.833	1193.13	1221.9	1251.3	1439.93	1660.63	1677.03	1782.77	10000	10000	10000	10000	10000	10000	10000	10000	10000	10000	10000	10000	10000	10000	10000	10000	10000	10000
	-975.667	-819.5	-771.3	-728.633	-683.733	-672.8	-624.8	-619.5	-353.433	-307.733	-305	-172.533	-96.3	-6.9	197.467	205.867	244.2	275.1	350	360.067	391.6	393.433	731.567	774.6	790.633	885.267	1072.07	1228.87	1431.7	1456.6	1550.63	1620.93	1685.4	1730.57	1766.93	1873.1	1946.5	10000	10000	10000	10000	10000	10000	10000	10000	10000	10000	10000	10000
	-953.067	-930.067	-774.4	-766.1	-666.933	-633.433	-612.8	-491.367	-448.367	-346.433	-253.533	-167.567	156.667	163.567	262.267	296.1	316.3	374	464.5	578.033	679.367	812.867	850.233	880	1038.27	1054.57	1169.87	1186.97	1201.63	1252.9	1279.07	1317.57	1350.63	1365.5	1523.73	1678.8	1748.37	1751.13	1787.1	1837.43	1843.53	1859.83	1966.07	1968.1	10000	10000	10000	10000	10000
	-974.833	-952.467	-919.7	-867.1	-861	-839.833	-753.633	-728.9	-605.2	-578.267	-575.4	-417.633	-396.3	-389.7	-359.7	-346.6	-317.5	-307.4	-303.867	-220.367	-213.333	-187.633	-173.433	-169.833	352.967	360.833	444.633	575.5	618	892.6	926.1	1059.17	1095.07	1181.7	1224.8	1276.07	1313.23	1321.43	1387.67	1462.97	1608.23	1677.53	1699.17	1719.2	1931.43	1950.27	1956.53	1980.2	1993.1
	-975.467	-968.467	-835.767	-813.467	-774.1	-677.4	-646.633	-536.7	-494.767	-428.167	-227.567	-203.733	-189.733	-116.367	-89.2667	-60.5333	-57.9	-11.8333	135.767	174.3	266.467	352.033	543.5	556.433	863.1	888.133	937.833	1016.43	1505.37	1905.8	10000	10000	10000	10000	10000	10000	10000	10000	10000	10000	10000	10000	10000	10000	10000	10000	10000	10000	10000
	-987.967	-901.433	-890.533	-854.267	-772.4	-767.467	-679.667	-578.333	-504.733	-466.6	-356.4	-284.033	-255.7	-209.2	-202.933	161.633	258.2	604.4	612.267	653.033	747.767	776.667	787.567	813.9	843.367	883.5	885.3	941.233	995.333	1050.13	1098.47	1118.43	1170.37	1382.3	1434	1665.37	1683.17	1704.9	1715.7	1748.63	1791.43	1803.83	1816	1837.87	1908.87	10000	10000	10000	10000
	-952.233	-903.933	-725.967	-669.767	-377.8	-195.033	-132.7	-112.933	-95.8667	-28.2	-14.1	47.8333	150.467	179.867	232	247.6	366.933	466.667	609.167	632.867	671.6	682.267	688.667	695.1	719.3	785.3	818.1	865.033	869.567	920.7	929.033	1133.03	1150.7	1178.53	1224.87	1445.63	1460.77	1632.5	1647.43	1761.73	1918.07	1989.93	10000	10000	10000	10000	10000	10000	10000
	-986.3	-970.167	-815.633	-421.433	-263.4	-232.467	78.9	236.9	319.7	381.4	548.033	589.767	668.633	687.667	751.7	766.733	771.567	773.6	779.3	782.133	795.467	807.2	812.7	817.8	830	836.467	843.7	859.833	868.833	905.5	932.467	1030.9	1195.57	1265.33	1291.17	1403.47	1654.8	1776.1	1788.57	10000	10000	10000	10000	10000	10000	10000	10000	10000	10000
	-992.3	-969	-960.6	-854.7	-763.233	-746.067	-408.233	-380.567	-329.567	69.5	181.833	471.267	552.967	634.867	703.133	733.233	879	1165.23	1370.5	1616	1755.7	1976.7	10000	10000	10000	10000	10000	10000	10000	10000	10000	10000	10000	10000	10000	10000	10000	10000	10000	10000	10000	10000	10000	10000	10000	10000	10000	10000	10000
	-986.967	-850.567	-793.933	-786.8	-755.167	-738.767	-730.533	-687.2	-598.967	-589.3	-447.6	-408.833	-355.167	-323.067	-310.367	-280.833	-245.467	-227.333	32.3333	313.033	364.633	533.7	662.567	944.933	1280.2	1390.5	1600	1778	1890.97	1994.87	10000	10000	10000	10000	10000	10000	10000	10000	10000	10000	10000	10000	10000	10000	10000	10000	10000	10000	10000
	-973.4	-926.267	-793.133	-785.267	-600.367	-572.867	-554.767	-527.767	-255.167	-213.5	-209.767	-157.933	-126.867	-79.6333	-27.0667	61.9333	65.2667	95.2333	435.267	549.533	862.4	887.033	963.433	1188	1192.07	1220.67	1230.97	1258.83	1332.97	1366.43	1384.4	1395.6	1399.7	1421.17	1509.4	1572.17	1583.27	1779.9	1812.03	1913.3	1919.83	10000	10000	10000	10000	10000	10000	10000	10000
	-945.5	-788.333	-705.3	-583.633	-564	-539.7	-307.233	-298.5	-292.433	-256.367	-253.267	-150.2	-58.8667	246.667	449.967	575.367	676.133	774.067	792.133	828.467	845.567	936.633	992.4	1088.47	1153.6	1243.47	1253.5	1387.8	1597.8	1701.07	1711.57	1723.1	1770.97	1981.2	10000	10000	10000	10000	10000	10000	10000	10000	10000	10000	10000	10000	10000	10000	10000
	-972.8	-934.7	-791.333	-488.7	-183.1	-102.4	-78.9333	-17.1	7.6	130.6	302.367	355.367	430.8	518.633	552.933	563.4	594.8	599.167	690.8	710.4	813.4	848.4	856.667	864.767	1101.7	1144.93	1203.9	1233.03	1239.23	1281.07	1383.1	1406.5	1408.43	1423.37	1451	1509.2	1541.43	1584.63	1622.23	1681.57	1689.23	1841.2	1952.07	1988.37	10000	10000	10000	10000	10000
	-774.167	-771.667	-745.733	-692.833	-624.733	-539.067	-477.667	-471.067	-326.533	-249.667	-174.633	5.1	164.8	234.333	662.033	680.433	690.633	742.967	750.433	821.367	823.4	1058	1096.1	1199.47	1211.4	1235.63	1284.37	1355.03	1431.23	1444.83	1494.9	1665.6	1699.23	1746.6	1856.9	1941.97	1951.8	1969.97	10000	10000	10000	10000	10000	10000	10000	10000	10000	10000	10000
	-711.5	-635.067	-618.033	-615.267	-268.067	-255.467	-216.267	-153.967	-40.0333	-7.16667	55.1667	73.3667	134.5	473.833	563.667	566.5	636.933	662.467	714.867	787.8	819.533	864.6	875.967	976.633	1057.2	1190.33	1254.2	1272.93	1282.57	1291.6	1296.2	1373.57	1510.9	1777.17	1793.3	1808.6	1918.13	10000	10000	10000	10000	10000	10000	10000	10000	10000	10000	10000	10000
	-928.933	-826.233	-763.267	-744.033	-529.4	-441.533	-387.033	-338.967	-325.1	-314.333	-261.2	-258.667	-147.7	-131.533	-100.367	203.233	212	357.567	418.1	441.333	443.533	491.433	506.133	739.933	747.4	790.9	877.733	945.533	975	1004.77	1121.27	1166.07	1194.8	1212.73	1218.1	1248.2	1277.7	1299.9	1335.07	1625.13	1642.17	1713.3	1766.6	1810.5	1927.83	10000	10000	10000	10000
	-855.433	-809.733	-807	-674.533	-598.3	-508.9	-304.533	-296.133	-257.8	-226.9	-152	-141.933	-110.4	-108.567	229.567	272.6	288.633	383.267	570.067	726.867	929.7	954.6	1048.63	1118.93	1183.4	1228.57	1264.93	1371.1	1444.5	1519.57	1562.9	1715.07	1743.07	1746.5	1779.87	1783.97	10000	10000	10000	10000	10000	10000	10000	10000	10000	10000	10000	10000	10000
	-986.233	-960.9	-940.2	-929.667	-904.367	-900.9	-656.733	-650.3	-616.933	-603.167	-155.4	113.833	150.233	207.267	279.167	302.7	445.067	461.167	557.367	579.333	590.333	628.433	688.333	730.3	891.967	962.1	978.733	1171.43	1237.03	1315.3	1318.53	1351.07	1373.33	1382.27	1399.2	1426.97	1452.83	1649	1785.9	1909.77	10000	10000	10000	10000	10000	10000	10000	10000	10000
	-821.433	-768.867	-693.467	-685.8	-664.867	-645.733	-636.467	-631.867	-615.933	-587.2	-569.167	-563.933	-552.7	-450.5	-441.367	-418.9	-399.267	-387	-245.6	-144.5	-114.033	-74.2333	-64.9	-39.8667	16.4	157.633	227.833	341.133	593.3	633.8	868.4	1087.83	1232.9	1249.63	1386.93	1392.93	1457.03	1514.7	1554.13	1727.77	1772.6	1782.6	1833.73	1867.43	1966.07	10000	10000	10000	10000
	-898.567	-869.367	-839.5	-805.333	-803.067	-787.1	-784.8	-773.367	-709.267	-697.8	-653.867	-222.733	-124.733	-34.3333	-17.9	151.367	199.867	458.333	696.367	846.833	906.433	933.733	963.6	1272.87	1288	1368.07	1424.67	1581.9	1627.5	1874.33	1904.33	1999.17	10000	10000	10000	10000	10000	10000	10000	10000	10000	10000	10000	10000	10000	10000	10000	10000	10000
	-997.3	-954.1	-935.5	-809.767	-737.7	-686.5	-654.7	-613.133	-587.867	-548.833	-440.933	-349.5	-298.7	-275.9	-268.733	-243.167	-106.1	-66.9667	20	164.9	270.3	274.067	284.9	434.933	689.7	714.6	769.6	793.067	859.567	986.033	995.5	1006.43	1013	1110.23	1239.03	1267.27	1299.7	1316.37	1352.7	1359.77	1368.17	1415.93	1737.7	1795.63	1855.07	1877.97	1913.3	1955.47	1989.13
	-994.5	-988.633	-948.4	-920.7	-867.5	-835.133	-818.4	-779.633	-696.633	-676.167	-632.767	-369.033	-315.233	-277.733	-223.5	-221.067	-214.367	-160.2	-102.067	-78.3667	-74.8	-55.5333	-37.9333	-13.3667	-4.66667	56.2333	93.7	187.3	226.867	236.767	253.233	385.3	447.233	460.533	670.467	701.333	757.933	760	776.667	842.133	948.333	1189.6	1196.43	1212.93	1240.6	1324.4	1348.6	1403.27	1425.63
	-978.067	-813.4	-743.633	-717.8	-605.5	-354.167	-232.867	-220.4	124.267	128.067	551.333	644.6	662.7	687.833	706.433	711.433	778.133	791.4	820.933	861.3	957.3	965.767	1195.8	1316.03	1334.1	1430.17	1748.6	10000	10000	10000	10000	10000	10000	10000	10000	10000	10000	10000	10000	10000	10000	10000	10000	10000	10000	10000	10000	10000	10000
	-329.067	-318.5	-312.5	-298.4	-292.133	-259.533	-190.733	-63.5333	18.5333	178.233	248.467	307.533	594.8	718.9	1047	1174	1401.27	1430.2	1453.27	1456.27	1681.27	1702.37	1710.2	1752.37	1848	1862.47	1934.9	1976.4	10000	10000	10000	10000	10000	10000	10000	10000	10000	10000	10000	10000	10000	10000	10000	10000	10000	10000	10000	10000	10000
	-855.067	-730.933	-689.167	-518.833	-468.967	-430.167	-400.167	-374.7	-330.833	-319.4	-294	-280.7	-205.5	-191.467	-152.933	-63.6667	154.9	253.967	338.7	348.633	557.633	570.567	673.333	679.533	805.2	1192.57	1227.17	1315.97	1372.93	1669.13	1727.5	1746.53	1758.4	1984.93	10000	10000	10000	10000	10000	10000	10000	10000	10000	10000	10000	10000	10000	10000	10000
	-862.967	-790.633	-765.167	-515.867	-323.4	-297.067	-262.633	14.7	98.4	161.867	195.1	213.2	296.233	548.7	579.6	763.1	1185.63	1193.53	1216	1261.23	1334.5	1429.3	1514.27	1534.97	1571.63	1689.73	1711.43	1812.33	1887.27	10000	10000	10000	10000	10000	10000	10000	10000	10000	10000	10000	10000	10000	10000	10000	10000	10000	10000	10000	10000
	-973.267	-909.867	-884.6	-882.433	-863.667	-809.867	-794.6	-781.767	-708	-699.533	-680.7	-677.6	-589	-562.333	-410.567	-386.867	-226.8	-149.567	-89.2667	-51.8667	557	712.4	810	959.4	968.467	986.2	1160.8	1307.57	1324.3	1330.37	1375.07	1415.07	1697.1	1702.9	1877.57	1925.13	1948.97	10000	10000	10000	10000	10000	10000	10000	10000	10000	10000	10000	10000
	-963.467	-936.1	-888.633	-830.1	-815.867	-797.4	-789.967	-753.233	-727.033	-643.433	-634.9	-605.3	-549.967	-500.867	-439.1	-344.1	-196.167	-82.8	26.0667	53.3	122.3	183.567	291.667	359.067	528.5	531.667	768.867	1058.83	1241.83	1315.9	1320.1	1345.07	1366.67	1424.8	1487.4	1499.93	1586.57	1622.73	1633.27	1644.43	1662.6	1817.93	1857.77	1876.03	1877.7	1927.43	1989.57	10000	10000
	-993.833	-760.9	-747.9	-702.167	-687.3	-677.167	-601.7	-585.133	-581.6	-572.633	-556.033	-531.367	-424.8	-322.767	-306.5	-297.033	-291.233	-288.767	-281.5	-272.567	-206.567	-149.433	-129.1	-70.9667	58	109.633	140.767	173.5	186.533	189.7	191.667	260.733	282.467	294.667	355.167	538.5	541.833	700.7	742.933	809.1	862.9	896.4	981	996.8	1006.83	1014.3	1026	1035.33	1189.77
	-875.367	-732.633	-720.067	-707.5	-703.967	-702.233	-683.567	-658.2	-499.3	-389.867	-366.167	-347.9	-290.233	-287.567	-277.167	-237	-191.233	-108.167	148.633	257.1	271.933	412.233	565.333	673.133	678.8	722.667	748.367	844.8	846.433	861.433	968.067	1117.53	1139	1188.53	1461.9	1469.47	1488.17	1594.63	1625.57	1638.2	1647	1666.53	1715.17	1776.6	1808.33	1861.83	1876.63	10000	10000
	-598.1	-545.467	-509.133	-388.233	-222.167	-199.433	36.1667	46.3333	302.733	327.967	538.7	657.467	666.133	687.533	703.067	728.067	840.433	935.4	1054.33	1174.57	1266.87	1380.1	1415.17	1498.33	1685.07	1698.03	1700.83	1808.57	1884.6	1943.77	10000	10000	10000	10000	10000	10000	10000	10000	10000	10000	10000	10000	10000	10000	10000	10000	10000	10000	10000
	-961.833	-834.233	-832.733	-795.133	-770.067	-748.8	-662.7	-555.633	-524.133	-503.367	-265	-262.333	-241.067	-167.833	-85.3333	-65.8	-30.4333	-4.83333	19.8333	64.9	139.133	229.467	291.633	357.1	503.067	575.5	807.433	814.867	905.767	1011.47	1054.77	1088.73	1538.3	1684.27	1723.97	1766.37	1924.97	10000	10000	10000	10000	10000	10000	10000	10000	10000	10000	10000	10000
	-823.6	-801	-749.867	-720.8	-677.9	-672.267	-642.2	-620.433	-618.867	-562.733	-443.733	-344.4	-287.633	-206.167	-128.067	-110.433	-100.933	-83.8667	-53.9	-42.6333	16.0667	150.233	229.567	274.2	459.133	507.867	569.267	645.2	694.267	714.233	727.2	830.167	841.933	903.967	959.967	995.533	1105.73	1129.33	1278.77	1381.93	1386.33	1640.4	1685.97	1729	10000	10000	10000	10000	10000
	-979.467	-900.967	-844.833	-842.233	-824.5	-814.767	-807.6	-804.3	-778.733	-758.967	-730.7	-677.333	-670.2	-657.633	-642.333	-627.1	-615	-567.633	-484.333	-388.967	-355.033	-327.633	-86.6333	-78.3	-71.1333	113.5	368.933	706.433	750.067	771.4	839.6	881.8	905.667	932.867	950.667	1133.4	1186.67	1275.2	1281.33	1297.37	1308.6	1386.37	1394.53	1444.1	1555.03	1604.8	1647.43	1665.3	1719.93
	-981.8	-955.8	-892.733	-818.367	-794.733	-663.633	-584.2	-572.567	-547.3	-457.167	-376.233	-355.867	-288.2	-141.033	-138.833	-119.867	-92.5333	-11.9	10.5	12.9333	47.2333	215.1	518.6	590.867	608.767	669.267	953.933	1046.77	1151.7	1210	1219	1276.47	1281.8	1333.33	1392.27	1426.23	1524.63	1668.17	1679	1692.83	1709.67	10000	10000	10000	10000	10000	10000	10000	10000
	-946.967	-782.533	-743.4	-635.6	-632.767	-604.967	-583.967	-574	-488.267	-485.733	-358.967	-306.567	-285.033	-283.4	-221.767	-217.6	-183.633	-178.1	-176.6	-115.433	-80.7333	-71.5333	211.3	248.333	303.333	359.533	497.2	534.667	549.867	705.867	716.5	734.533	760.833	811.033	814.233	849.6	860.433	1016.5	1025.13	1099.77	1218.7	1231.73	1347.2	1378.2	1471.57	1589.5	1591.77	1602.83	1769.53
	-809.2	-746.833	-552	-340.833	-248.667	-11.4333	-9	4.7	102.567	220.4	311.133	338.967	353	433.467	540.967	622.333	701.167	721.567	734.9	819.333	821.967	868.467	893.733	966.833	1011.37	1034.87	1115.13	1166.4	1174.5	1188.67	1201.53	1222.43	1227.93	1236.5	1307.43	1395.87	1404.53	1483.57	1493.33	1547.8	1625.07	1632.53	1649.8	1656.73	1667.63	1687.1	1697.37	1708.8	1716.8
	-905.467	-824.467	-811.4	-785.567	-783.833	-605.2	-438.133	-348.5	-304.333	-267.633	-246.033	-53.5667	46.1667	145.4	156.867	201.567	225.233	229.9	265.7	393.7	476.9	492.2	520.667	536.8	691.333	1085.53	1243.57	1274.5	1585.87	1743.87	1826.67	1888.37	10000	10000	10000	10000	10000	10000	10000	10000	10000	10000	10000	10000	10000	10000	10000	10000	10000
	-830.7	-809.6	-801.767	-759.6	-663.967	-649.5	-577.067	-535.567	-477.7	-423.833	-354.3	-301.267	-102.133	-11.0667	20.3	67.5667	93.6333	122.433	258.4	350.767	432.6	715.067	748.767	794.367	844.433	953.733	1108.8	1282.43	1438.17	1704.67	1762.83	1883.93	10000	10000	10000	10000	10000	10000	10000	10000	10000	10000	10000	10000	10000	10000	10000	10000	10000
	-975.333	-968.167	-940.967	-748.267	-706.667	-690.333	-506.9	-504.267	-478.067	-424.7	-279.367	-70.9	17.0667	132.333	221	251.733	381.333	415.667	452	651.567	671.133	688.667	1113.97	1125.97	1155.97	1253.7	1282.33	1296.13	1336.2	1450.87	1541.4	1598	1702.07	10000	10000	10000	10000	10000	10000	10000	10000	10000	10000	10000	10000	10000	10000	10000	10000
	-950.1	-878.333	-802.4	-786.5	-622.667	-297.7	-288	-271.867	-174.533	-170.733	-155.9	-152.3	-131.1	18.4667	97.5667	107.7	144.8	201.667	415.233	507.467	634.9	648.767	769.733	948.7	1148.73	1310.07	1385.43	1743	1747.93	1750.67	1781.1	1846.23	1943	10000	10000	10000	10000	10000	10000	10000	10000	10000	10000	10000	10000	10000	10000	10000	10000
	-931.6	-830.833	-732.9	-714.833	-678.5	-661.4	-570.333	-514.567	-418.5	-353.367	-263.5	-253.467	-119.167	90.8333	194.1	204.6	216.133	264	474.233	508.433	532.2	644.833	686	694.967	760.033	770.167	782.9	1103.93	1138.5	1251.97	1271.8	1307.73	1355.1	1369.57	1437	1707.1	1710.3	1923.6	10000	10000	10000	10000	10000	10000	10000	10000	10000	10000	10000
	-785.1	-565.4	-551.4	-530.067	-419.8	-345.3	-326.5	-304.233	-300.767	-295.9	-62.9667	-39.8333	-32.2	331.6	348.667	358.867	588.533	769.967	1108.97	1216	1370.07	1415.3	1722	1752.37	1852.77	1865.4	1905.13	10000	10000	10000	10000	10000	10000	10000	10000	10000	10000	10000	10000	10000	10000	10000	10000	10000	10000	10000	10000	10000	10000
	-994.2	-930.233	-817.633	-742.5	-671.6	-648.8	-636.033	-623.1	-586.7	-518.333	-382.433	-371.433	-326.533	-191.667	72.1	84.0333	242.333	281.733	535.5	695.4	771.067	963.433	1167.43	1375.97	1464.3	1639.5	1667.7	1825.47	1841.47	1975.73	10000	10000	10000	10000	10000	10000	10000	10000	10000	10000	10000	10000	10000	10000	10000	10000	10000	10000	10000
	-999.333	-878	-823.233	-771	-768.967	-670.867	-616.133	-600.4	-540.967	-484.533	-431.467	-373.167	-324.7	13.5667	92.9	108.733	185.6	266.033	313.267	365.933	454.033	462.467	500.433	502	631.633	774.367	786.933	799.5	803.033	804.767	823.433	848.8	1007.7	1117.13	1140.83	1159.1	1216.77	1219.43	1229.83	1270	1315.77	1398.83	1655.63	1764.1	1778.93	1919.23	10000	10000	10000
	-983.167	-960.133	-838.467	-684.933	-673.5	-544.967	-535.033	-345.167	-198.5	-146.233	-107.733	405.9	458.533	494.867	615.767	781.833	804.567	1040.17	1050.33	1306.73	1331.97	1542.7	1661.47	1670.13	1691.53	1707.07	1732.07	1844.43	1939.4	10000	10000	10000	10000	10000	10000	10000	10000	10000	10000	10000	10000	10000	10000	10000	10000	10000	10000	10000	10000
	-767	-764.333	-743.067	-669.833	-587.333	-567.8	-532.433	-506.833	-482.167	-437.1	-362.867	-272.533	-210.367	-144.9	1.06667	73.5	305.433	312.867	403.767	509.467	552.767	586.733	1036.3	1182.27	1221.97	1264.37	1422.97	1619.83	1714.13	1893.67	1927.97	10000	10000	10000	10000	10000	10000	10000	10000	10000	10000	10000	10000	10000	10000	10000	10000	10000	10000
	-964.033	-850.933	-533.667	-343.7	-304.133	-301.267	-221.067	-189	-17.7	122.3	233.4	372.567	389.267	578.867	595.467	634	706.933	724.467	736.833	780	795.967	812.233	864.133	928.633	939.267	1197.97	1221.33	1272.2	1329.57	1382.63	1390.3	1494.97	1876.23	10000	10000	10000	10000	10000	10000	10000	10000	10000	10000	10000	10000	10000	10000	10000	10000
	-891.667	-831.967	-658.8	-656.733	-653.367	-639.667	-548.567	-520.833	-501.733	-371.167	-344.8	-319.6	-311.2	-263.433	-261.367	-257.133	-229.567	-226.567	-166.267	-145.233	-141.233	-98.6	-76.1667	-71.0333	-32.5	-6.06667	2.46667	30.1667	52.5333	85.3	137.9	144	165.167	251.367	276.1	399.8	426.733	429.6	587.367	608.7	615.3	645.3	658.4	687.5	697.6	701.133	784.633	791.667	817.367
	-960.133	-879.2	-858.833	-791.167	-644	-641.8	-622.833	-595.5	-514.867	-492.467	-490.033	-455.733	-287.867	15.6333	87.9	105.8	166.3	450.967	543.8	648.733	707.033	716.033	773.5	778.833	830.367	889.3	923.267	1021.67	1165.2	1176.03	1189.87	1206.7	1615.37	1683.8	1799.5	1843.6	10000	10000	10000	10000	10000	10000	10000	10000	10000	10000	10000	10000	10000
	-842.367	-745.8	-399.6	-391.733	-350.967	-256.233	-227.333	-216.433	-190.1	-160.633	-120.5	-118.7	-62.7667	-8.66667	46.1333	94.4667	114.433	166.367	378.3	430	661.367	679.167	700.9	711.7	744.633	787.433	799.833	812	833.867	904.867	1003.53	1158.87	1167.1	1197.4	1199.9	1263.13	1265.87	1282.87	1429.63	1488.53	1523.13	1761.8	1810.5	1895.53	1935.23	10000	10000	10000	10000
	-820.367	-813.533	-797.033	-769.367	-685.567	-661.367	-606.7	-584.333	-531.233	-453.267	-355.233	-334.433	-328.467	-267.467	-224.4	-158.167	-84.9	-74.8333	-40.8	-34.6	-21.9	0.333333	66.2333	148.467	234.567	270.133	273.3	325.433	339.833	346.633	356.6	365.533	383.1	396.3	398.167	441.267	443.733	479.1	483.567	486.367	494.633	592.8	653.6	676.9	750.533	766.267	988.033	1007	1042.47
	-971.033	-967.2	-934.667	-877.667	-866.533	-801	-763.167	-737.267	-717.067	-706.2	-662.533	-609.333	-584.367	-558.5	-457.233	-325.9	-192.833	-134.233	-65.5	-61.1	-21.6667	29.6	84.2667	91.7	93.7333	106.767	146.067	460.767	556.3	668.433	971.7	1056.07	1070.63	1111.23	1130.27	1356.27	1378.53	1524.13	1563.3	1700.5	1717.77	1747.67	1817.9	1852.63	1958.03	1980.4	10000	10000	10000
	-750.7	-730.333	-514.033	-314.433	-267.467	-158.867	-85.6333	69.8333	87.5333	205.467	320.367	399.4	420.833	464.867	681.667	706.433	828.033	1384.3	1635	1668.9	1833.63	1923.67	1939.3	10000	10000	10000	10000	10000	10000	10000	10000	10000	10000	10000	10000	10000	10000	10000	10000	10000	10000	10000	10000	10000	10000	10000	10000	10000	10000
	-973.3	-844.433	-562.067	-226.8	-116.5	93	271	383.967	487.867	784.133	1141.53	1172.83	1196.97	1220.63	1284	1288.63	1325.27	1380.7	1512.33	1540	1753.2	1841.8	1877.83	10000	10000	10000	10000	10000	10000	10000	10000	10000	10000	10000	10000	10000	10000	10000	10000	10000	10000	10000	10000	10000	10000	10000	10000	10000	10000
	-757.167	-715.5	-711.767	-659.933	-628.867	-581.633	-529.067	-440.067	-436.733	-406.767	-66.7333	47.5333	360.4	385.033	461.433	686	690.067	718.667	728.967	756.833	830.967	864.433	882.4	893.6	897.7	919.167	1007.4	1070.17	1081.27	1277.9	1310.03	1411.3	1417.83	1523.77	1655.53	1670.97	1691.77	1705.47	1885.4	1901.03	1931.8	10000	10000	10000	10000	10000	10000	10000	10000
	-997.567	-973.8	-861.167	-820	-811.033	-745.967	-735.833	-723.1	-402.067	-367.5	-254.033	-234.2	-198.267	-150.9	-136.433	-69	201.1	204.3	417.6	717.333	722.3	796.4	885.967	909.2	1013.37	1185.87	1190.87	1200	1211.23	1240.9	1296.83	1322.2	1361.3	1446.9	1452.6	1718.1	1747.7	1785.03	1896.6	10000	10000	10000	10000	10000	10000	10000	10000	10000	10000
	-941.2	-754.667	-749.367	-686.633	-499.667	-483.467	-196.967	-167.667	223.467	265.867	273.633	283.233	369.067	379	413.433	543.533	570.9	618.367	676.9	691.133	709.6	717.033	753.767	779.967	863.567	872.1	901.7	957.033	1006.13	1067.9	1162.9	1310.83	1424.2	1533.07	1560.3	1629.3	1690.57	1798.67	1866.07	10000	10000	10000	10000	10000	10000	10000	10000	10000	10000
	-818.1	-803.367	-786.733	-624.367	-378.867	-341.767	-290.833	-239.8	-217.5	-200.167	-159.033	-73.4	-41.9667	-35.9333	118.667	189.867	221.8	301.067	409.833	576.767	696.433	712.833	735.667	771.333	781.267	806.9	821.167	972.1	979.533	990.767	1071.33	1116.73	1128.33	1163.33	1203.97	1248.37	1311.13	1347.4	1441.5	1586.47	1647.2	1664.33	1678.23	1705.1	1778.67	1831.1	1845.3	10000	10000
	-869.833	-611.2	-486.733	-424.333	-338.833	-146.533	-77.4	171.3	281.2	313.667	328.4	354.267	386.1	397.933	406.667	415.533	668	708.5	786.7	821.267	842.567	953.867	1090.83	1185.03	1198.57	1283.83	1300	1414.27	1421.63	1439.6	1572.9	1693.3	1700.77	1713.67	1718.27	1757.9	1825.67	1834.13	1942.67	10000	10000	10000	10000	10000	10000	10000	10000	10000	10000
	-825.9	-812.933	-810.133	-702.4	-626.367	-567.2	-489.233	-139.1	-134	-106.833	-98.3333	58.7333	203.033	282.433	322.733	359.267	379.567	393.7	440.167	755.4	1098.1	1160.37	1254.7	1283.23	1398.43	1415.3	1424.37	1483.53	1494.4	1686.03	1706.1	1731.53	1739.6	1811.67	1853.8	10000	10000	10000	10000	10000	10000	10000	10000	10000	10000	10000	10000	10000	10000
	-955.133	-919.133	-856.067	-812.467	-808.6	-772.4	-731.533	-701.133	-486.633	-474.8	-388.833	-307.433	-295.833	-290.667	-233.667	87.5667	93.6667	104.4	260.3	262.667	304.7	426.5	689.9	789.767	819.567	984.333	1113.4	1221.07	1320.93	1332.53	1373.63	1473.3	1569.77	1632.13	1686	1689.07	1705.4	1711.83	1720.37	1736.8	1754.83	1829.87	1841.83	1849.2	1862.63	1878.47	1894.47	1953.5	1988.83
	-814.567	-679.267	-537.633	-367.833	-287.3	-218.733	-153.833	-53.2667	47.8	458.567	562.467	571	596.267	651.533	685.133	688.367	750.433	819.033	849.1	919.1	968.167	1001.93	1153.2	1288.93	1299.93	1394.6	1409.9	1460.73	1480.7	1485.37	1504.23	1675.03	1696.4	1701.53	1793.73	1941.97	1981.4	10000	10000	10000	10000	10000	10000	10000	10000	10000	10000	10000	10000
	-946.767	-907.733	-862.467	-779.5	-760.8	-411.333	-330.233	-313.833	-95.8	-32.7333	533.3	765.467	878.133	1025.17	1151.1	1212.17	1268.13	1288.3	1372.07	1510.5	1636.57	1672.17	1684.73	1702.9	1753.63	1784.23	1800.57	1851.87	1882.2	1904.57	1932.57	10000	10000	10000	10000	10000	10000	10000	10000	10000	10000	10000	10000	10000	10000	10000	10000	10000	10000
	-798.967	-780.2	-770.533	-716.567	-694.3	-623.4	-503.1	-447.933	-402.533	-294.967	-246.8	-218.667	-171.867	-124.5	-93.2	1.76667	154.733	320.433	370.9	378.833	588.267	596.733	884.833	1103.87	1130.27	1163.6	1209.83	1211.97	1245.33	1307.93	1315.2	1318.37	1320.23	1321.9	1340.63	1353.77	1384.13	1543.9	1562.57	1749.37	1789.7	1828.57	1835.23	1901.6	1959.33	10000	10000	10000	10000
	-998.433	-995.967	-941.867	-916.467	-875.167	-754.867	-689.367	-662.267	-577.167	-570.3	-550.733	-529.467	-526.8	-519.867	-443.867	-420.467	-358.7	-270.233	-194.433	-175.233	-160.033	-90.6667	-24.9333	54.8333	130.767	310.633	317.167	504.933	563.9	606.633	675.7	688.8	715.867	740.767	770.3	839.7	845.3	847.6	856.833	894.633	912.567	1039.3	1106.07	1212.03	1215.77	1229.9	1245.1	1262.43	1269.73
	-998.6	-606.7	-583.367	-364.433	-190.567	-10.0333	186.867	220.867	250.2	697.767	760.133	954.967	1166.13	1258.3	1495.53	1497.97	1511.67	1609.53	1727.37	1818.1	1845.93	1859.97	1940.43	10000	10000	10000	10000	10000	10000	10000	10000	10000	10000	10000	10000	10000	10000	10000	10000	10000	10000	10000	10000	10000	10000	10000	10000	10000	10000
	-957.833	-858.6	-847.133	-802.433	-778.767	-774.1	-738.3	-610.3	-527.1	-511.8	-483.333	-467.2	-312.667	81.5333	239.567	270.5	581.867	739.867	822.667	884.367	1051	1092.73	1171.6	1190.63	1254.67	1269.7	1274.53	1276.57	1282.27	1285.1	1298.43	1310.17	1315.67	1320.77	1332.97	1339.43	1346.67	1362.8	1371.8	1408.47	1435.43	1533.87	1698.53	1768.3	1794.13	1906.43	10000	10000	10000
	-916	-859.833	-803.733	-667.367	-575.467	-525.433	-437.367	-324.733	-308.9	-275.233	-256.3	-238.3	-194.6	-157.467	-15.8	-8.23333	106.133	132.367	160	224.433	370.567	381.033	693.267	729.933	821.967	857.9	999.967	1210.1	1281.17	1547.17	1669.73	1679.47	1708.2	1713.9	1768.4	1775.43	1861.3	1945.37	1995.3	10000	10000	10000	10000	10000	10000	10000	10000	10000	10000
	-781	-627.733	-564.8	-443.967	-416.067	-310.233	-220.3	-167.8	-139.733	-75.4333	67.1	282.6	317.067	400.3	485.133	694.967	763.033	828.233	863.467	915.567	925.333	956.8	1192.27	1242.07	1261.07	1296.8	1318.5	1407.63	1467.17	1543.47	1567.17	1705.2	1780.93	1833.57	1836.2	1982.87	10000	10000	10000	10000	10000	10000	10000	10000	10000	10000	10000	10000	10000
	-820.967	-816.9	-788.3	-778	-750.133	-676	-642.533	-624.567	-613.367	-609.267	-587.8	-499.567	-436.8	-425.7	-229.067	-196.933	-95.6667	-89.1333	16.8	148.567	164	184.8	198.5	378.433	394.067	424.833	496.967	507.2	626.133	745.633	747.567	1170.87	1256.73	1338.03	1368.07	1389.27	1646.3	1706.33	1726.3	1769.23	1802.5	1810.3	1857.33	1905.97	1929.03	1936.7	1953.73	10000	10000
	-824.133	-612.733	-262.4	-258.8	-231.333	-176.333	-119.1	-105.167	44.1	256.867	683.233	710.333	729.433	750.067	834.8	879.867	898.833	902.167	950.6	1119.9	1140.6	1175.3	1189.77	1201.9	1311.57	1314.9	1318.4	1322.03	1337.53	1453.43	1516.8	1559.8	1794.17	1948.13	10000	10000	10000	10000	10000	10000	10000	10000	10000	10000	10000	10000	10000	10000	10000
	-969.5	-926.3	-888.7	-829.367	-821.7	-669.733	-558.867	-522.567	-466.5	-419.2	-400.033	-383.567	-360.7	-183.9	-63.9667	-53.1667	-39.6333	41.2667	65	68.2333	684.1	820.433	841.267	1064.77	1084.47	1287.5	1290.27	1373.13	1428.23	1582.83	1677.27	1694.53	1699.3	1719.07	1910.67	1990.87	10000	10000	10000	10000	10000	10000	10000	10000	10000	10000	10000	10000	10000
	-991.433	-919.567	-820.467	-734.733	-710.467	-591.767	-498.533	-426.7	-423.367	-413.933	-383.467	-345.367	-327.467	-307.267	-297.167	-260.467	-242	-231.867	-205.067	-179.733	-135.8	10.1667	243.1	256.1	301.833	316.7	326.833	402.3	418.867	422.4	431.367	447.967	472.633	579.2	681.233	697.5	706.967	712.767	715.233	722.5	731.433	797.433	854.567	874.9	933.033	1062	1113.63	1144.77	1177.5
	-968.9	-795	-773.067	-762.6	-759.2	-584.267	-580.8	-541.5	-507.133	-479.3	-461.567	-454.767	-306.467	-250.4	-245.133	-198.867	-184.1	-158.567	-146.433	-131.2	-4.76667	49.2667	307.867	499.3	756.4	862.467	904.533	1170.3	1184.9	1201.3	1203.53	1208.73	1349.17	1368.27	1501.4	1870.5	1884.77	10000	10000	10000	10000	10000	10000	10000	10000	10000	10000	10000	10000
	-982.033	-914.533	-798.433	-291.467	-276.5	-267.533	-258.067	-231.5	-148.467	-49.2	-15.6	21.8	44.8333	166.5	320.033	331.467	460	469.933	659.8	806.467	858.733	897.233	1410.87	1463.5	1499.83	1620.73	1786.8	1809.53	10000	10000	10000	10000	10000	10000	10000	10000	10000	10000	10000	10000	10000	10000	10000	10000	10000	10000	10000	10000	10000
	-941.2	-878.833	-824.967	-821.9	-805.567	-799.133	-790.6	-774.167	-756.133	-681.1	-669.133	-661.767	-648.333	-632.5	-616.5	-557.467	-522.133	-504.433	-463.433	-456.1	-376.4	-362.233	-341.433	-301	-109.567	42.1	208.367	301.833	366.133	378.733	396.1	491.6	660.533	793.267	1078.47	1096.83	1126.97	1148.27	1181.97	1190.37	1209.77	1224.13	1279.07	1334.13	1376.4	1393.8	1603.53	1703.73	1814.97
	-928.1	-911.5	-872.967	-800.033	-782.5	-770.133	-726.967	-711	-694.733	-642.833	-578.333	-567.7	-309	-285.633	-234.767	-177.4	-124.333	-116.667	-12	369.267	643.5	698.133	776.367	894.933	902.467	909.933	1229.43	1259.47	1338.6	1362.57	1390.4	1565.67	1581.77	1601.1	1619.93	1732.07	1767.57	1776.43	10000	10000	10000	10000	10000	10000	10000	10000	10000	10000	10000
	-931.467	-888.967	-614.367	-580.867	-447.8	-411.9	-325.267	-282.167	-230.9	-193.733	-185.533	-119.3	-44	101.267	170.567	192.2	212.233	424.467	443.3	449.567	473.233	486.133	802.533	808.467	998.433	1162.7	1197.5	1213.67	1220.97	1248	1337.07	1385.9	1391.03	1495.8	1575.97	1599.03	1756.53	1783.8	1786.33	1835.4	10000	10000	10000	10000	10000	10000	10000	10000	10000
	-992.567	-503.633	-103.2	36.8	53.7667	71.3333	89.4667	259.4	363.9	639.3	691.033	791.933	806.267	983.633	1090.5	1259.67	1305.83	1611.97	1626.1	1630.47	1733.03	1801.83	1808.37	1864.9	1883.7	1912.47	10000	10000	10000	10000	10000	10000	10000	10000	10000	10000	10000	10000	10000	10000	10000	10000	10000	10000	10000	10000	10000	10000	10000
	-773.267	-715.333	-655.9	-633	-597.667	-555.5	-521.833	-231.8	-215.2	-144.4	-139.9	-126.8	-102.533	-84.6	25.6667	27.3	102.333	145.8	175.667	210.533	317.667	446.433	499.033	519	605.533	616.433	652.7	734.567	739.5	827.3	928.633	1002.23	1040.37	1150.57	1222.93	1251.27	1297.77	1304.03	1668.6	1765.17	10000	10000	10000	10000	10000	10000	10000	10000	10000
	-910.3	-907.933	-887.233	-881.033	-779.8	-759.5	-638.367	-539.8	-469.467	-366.033	-324.267	-322.767	-262.733	-230.367	-227.767	-158.433	-150.967	-89.1333	-74.0667	-61.9667	-52.1	-44.2333	15.7	49.2667	172.333	178.533	259.567	493	588.633	692.2	706.633	784.133	792.733	878.767	1014.87	1089.07	1233.7	1270.63	1291.57	1508.57	1558.3	1561.63	1603.27	1764.43	1820.87	1828.53	1897.77	1923.3	1961.3
	-940.933	-866.067	-856.7	-790.167	-726.3	-692.233	-676.9	-581.467	-446.233	-437.9	-331.367	-325.533	-253.067	-193.8	-175.233	74.9	325.767	414.367	492	573.8	577.567	598.867	686.567	693.9	724.567	812.067	856.167	974.267	1031.13	1100.17	1326.03	1650.1	1762.37	1952.93	10000	10000	10000	10000	10000	10000	10000	10000	10000	10000	10000	10000	10000	10000	10000
	-879.233	-859.433	-820.667	-765.567	-746.833	-719.8	-698.1	-647.767	-549.8	-487.2	-269.033	-231.233	-102.067	-83.6	15.2667	17.2667	197.333	241.3	304.833	368.967	465.733	559.967	640.7	682.633	700.767	704.9	772.767	793.067	941.933	998.833	1293.27	1343.37	1550.8	1569.47	1827.8	1899.33	10000	10000	10000	10000	10000	10000	10000	10000	10000	10000	10000	10000	10000
	-855.4	-835.833	-818.3	-393	-381	-351	-253.267	-224.633	-210.833	-170.767	-56.1	34.4333	91.0333	195.1	618.067	687.933	865.267	929.833	1089.67	1185.73	1300.9	1321.13	1488.1	1730.97	1884.23	1947.17	10000	10000	10000	10000	10000	10000	10000	10000	10000	10000	10000	10000	10000	10000	10000	10000	10000	10000	10000	10000	10000	10000	10000
	-923.467	-810.333	-801.433	-749.233	-582.067	-412.967	-312.933	-233.867	-213.633	-176.2	-174.033	-158.333	-145.967	-132.633	-121.167	-99.3	65.4333	132.067	223.167	228.833	254	272.6	355.333	761.6	778.6	785.167	802.267	887.8	1033.47	1071.77	1087.93	1201.67	1244.47	1255.9	1297.9	1398.47	1707.9	1758.13	1831.33	1914.17	10000	10000	10000	10000	10000	10000	10000	10000	10000
	-996.8	-814.4	-780	-749.067	-733.833	-712.733	-706.567	-683.2	-576.933	-566.467	-533.5	-457.2	-245.033	-151.067	-123.733	-57	454.8	502.633	508.367	695.133	703.067	720.7	774.233	966.1	971.4	980.2	1122.07	1209.27	1656.93	1735.27	1752.63	10000	10000	10000	10000	10000	10000	10000	10000	10000	10000	10000	10000	10000	10000	10000	10000	10000	10000
	-972.667	-937.1	-832.933	-690.067	-588.4	-492.1	-434.1	-344.433	-336.3	-333.4	-305.2	-279.233	-244.4	-239.8	-234.333	-212.2	-113.7	71.2667	78.4333	89.8333	125.5	200.933	220	234.533	493.5	500.967	516.233	521.9	535	577.267	581.733	597.4	660.433	762.3	802.333	932.933	1099.73	1110.1	1167.63	1219.2	1244	1276.7	1322.4	1335.7	1372.27	1476.3	1486.9	1565.17	1684
	-935.2	-907.3	-879.6	-676.333	-595.267	-296.867	-276.2	-273.267	-147.267	-97.7667	-93.6333	144.367	146.367	148.733	152.633	173.2	400.6	420.367	584.567	653.233	693.9	714.3	813.267	888.867	945.967	1225.07	1518.03	1753.63	1860.53	10000	10000	10000	10000	10000	10000	10000	10000	10000	10000	10000	10000	10000	10000	10000	10000	10000	10000	10000	10000
	-993.433	-801.833	-796.1	-683.333	-654.4	-649.4	-542.867	-435.5	-325.6	-320.267	-318.333	-287.6	-255.2	-154.867	-72.4333	245.133	381.167	513.4	607.2	714.8	747.667	790.033	824	956.467	1145.53	1181	1218.43	1347.73	1352.27	1372.1	1403.77	1585.47	1718.37	1790.5	1839.1	1867.87	1874.47	1926.23	1986.9	1993.17	10000	10000	10000	10000	10000	10000	10000	10000	10000
	-947.167	-832.4	-816.433	-769.133	-755.767	-749.2	-648.067	-627.5	-576.6	-563.667	-460.367	-400	-390.467	-388.167	-353.5	-290.933	-279.467	-166.667	-100.9	-86.4667	360.367	474.267	550.2	652.1	774.1	856.333	959.967	992.6	1091.43	1137.2	1156.37	1165.03	1187.67	1246.83	1249.53	1308.2	1347.07	1349.3	1397.5	1487.5	1751.57	1814.6	1858.53	1877.97	1951.07	10000	10000	10000	10000
	-979.4	-908.067	-888.8	-881	-858.233	-843.267	-796.133	-749.633	-700.267	-668.333	-632.5	-609.8	-575.067	-568.433	-548.567	-534.633	-526.933	-511.233	-498.767	-446.833	-388.467	-381.6	-378.7	-359.467	-300.533	-298.867	-279.833	-255.267	-242.967	52.4333	57.8	67.5	107.1	205.4	208.033	254.867	258.6	260.967	307.4	315.133	374.4	486.5	545.167	672.767	674.267	711.867	736.933	758.2	844.3
	-956.2	-545.433	-441.533	-433	-407.733	-352.467	-318.867	-315.633	-253.567	-184.967	-154.9	-84.9	-35.8333	-2.06667	149.2	284.933	295.933	390.6	405.9	456.733	476.7	481.367	500.233	671.033	692.4	697.533	789.733	937.967	977.4	1055.9	1078.9	1234.57	1242.87	1342.03	1375.53	1396.17	1517.6	1560.6	1662.53	1755.43	1841.4	10000	10000	10000	10000	10000	10000	10000	10000
	-955.933	-906.167	-863.533	-845.667	-791.033	-746.1	-614.933	-610.467	-509.233	-348.7	-345.067	-310.5	-297.733	-290.367	-280.367	-261.567	-196.7	-171.767	-136.867	-62.8333	-46.7667	163.3	359.5	488.033	523.133	773.267	910.7	915.333	920.733	928.667	981	993.6	1177.03	1273	1349.03	1535.83	1676.8	1705.33	1709.53	1808.27	1826.63	1863.97	1878.33	1948.3	1992.2	10000	10000	10000	10000
	-868.267	-829.733	-737.567	-652	-460.533	-447.6	-140.933	-115.9	-66.2	12.4	501.333	901.767	1041.77	1058.73	1076.3	1094.43	1264.37	1368.87	1644.27	1696	1796.9	1811.23	1988.6	10000	10000	10000	10000	10000	10000	10000	10000	10000	10000	10000	10000	10000	10000	10000	10000	10000	10000	10000	10000	10000	10000	10000	10000	10000	10000
	-864.467	-764.967	-744.133	-534.067	-335.267	-311.167	-248.4	-192	-146.367	-13.5667	61.0667	171.233	175.267	178.933	235.567	278.267	291.667	424.6	502.9	535.333	652.067	730.667	750.1	783.1	840.633	1033.83	1051.57	1067.93	1075.23	1156.77	1288.33	1348.57	1350.53	1449.37	1470.93	1527.77	1866.53	10000	10000	10000	10000	10000	10000	10000	10000	10000	10000	10000	10000
	-866.433	-692.567	-512.033	-315.133	-281.133	-251.8	195.767	258.133	452.967	664.133	756.3	993.533	995.967	1009.67	1107.53	1225.37	1316.1	1343.93	1357.97	1438.43	1545.93	1627.3	1706.13	1726.53	1739.87	1824.3	1826.93	1873.43	1898.7	1971.8	10000	10000	10000	10000	10000	10000	10000	10000	10000	10000	10000	10000	10000	10000	10000	10000	10000	10000	10000
	-995.9	-981.433	-947.6	-930.667	-908.3	-821.3	-797.233	-759.267	-743.067	-705.033	-687.9	-638.933	-628.267	-617.467	-594.1	-530.267	-514.067	-484.567	-481.1	-442.833	-382.1	-224.7	-143.867	-104.833	-44.9333	20.6667	274.167	393.2	570.967	610	653.833	713.133	746.433	791.9	863.933	887.567	948.3	1011.67	1044.07	1081.63	1090.6	1140.6	1212.13	1259.47	1362.57	1384.57	1431.07	1441.03	1465.1
	-945.633	-908.367	-822.633	-799.867	-721.9	-550.267	-454.9	-453.133	-377.333	-193.967	-99.9333	-40.5667	12.1	18	369.533	434.867	463.3	667.967	1679.9	1690.47	1696.47	1710.57	1716.83	1749.43	1818.23	1945.43	10000	10000	10000	10000	10000	10000	10000	10000	10000	10000	10000	10000	10000	10000	10000	10000	10000	10000	10000	10000	10000	10000	10000
	-859.967	-821.367	-803.433	-784.567	-698.833	-631.067	-617.833	-590.9	-558.9	-473.333	-466.167	-438.967	-246.267	-204.667	-188.333	-4.9	-2.26667	23.9333	77.3	222.633	431.1	519.067	634.333	723	753.733	883.333	917.667	954	1153.57	1173.13	1190.67	1615.97	1627.97	1657.97	1755.7	1784.33	1798.13	1838.2	1952.87	10000	10000	10000	10000	10000	10000	10000	10000	10000	10000
	-985.833	-977.967	-909.867	-729.7	-315.367	-303.367	-219.567	-174.733	111.8	469.4	477.367	500.733	520.367	529.5	846.533	1011.97	1083.53	1146.37	1180.53	1194.87	1209.97	1238.2	1270.47	1300.13	1340.77	1424.97	1462.1	1771.9	10000	10000	10000	10000	10000	10000	10000	10000	10000	10000	10000	10000	10000	10000	10000	10000	10000	10000	10000	10000	10000
	-886.9	-799.7	-352.033	-273.7	-256.333	13.7333	295.3	367.633	409.833	442.033	500.433	502.933	682.833	894.233	1244.57	1248.17	1275.63	1330.63	1387.87	1401.8	1551.07	1763.83	10000	10000	10000	10000	10000	10000	10000	10000	10000	10000	10000	10000	10000	10000	10000	10000	10000	10000	10000	10000	10000	10000	10000	10000	10000	10000	10000
	-978.467	-975.3	-738.1	-448.133	-265.133	-191.067	-186.867	-161.9	-140.3	-82.1667	-19.5667	-7.03333	79.6	115.767	126.3	137.467	155.633	310.967	350.8	369.067	370.733	420.467	482.6	605.3	672	704.167	791.367	793.067	818.9	921.633	1123.73	1196.6	1228.4	1331.63	1346.43	1352.4	1492.03	1505	1545.03	1551.57	1560.1	1572.03	1594.07	1608.53	1622.03	1624.33	1666.87	1699.33	1791.73
	-927.8	-825.767	-809.5	-800.033	-794.233	-791.767	-784.5	-775.567	-709.567	-652.433	-632.1	-573.967	-445	-393.367	-362.233	-329.5	-316.467	-313.3	-311.333	-242.267	-220.533	-208.333	-147.833	35.5	38.8333	197.7	239.933	306.1	359.9	393.4	478	493.8	503.833	511.3	523	532.333	686.767	698.067	707.4	724.6	757.467	801	831.667	990.367	1006.07	1077.1	1155	1214.2	1260.9
	-863.433	-827.967	-790.533	-661.233	-656.7	-636.867	-605.2	-423.5	-290.6	-218.467	-169.867	-141.1	-134.5	-82.7333	-22.0667	-15.8	121.433	420.5	493.9	675.767	678.867	723.733	785.033	806.467	816.7	985.967	996.4	1031.23	1209.27	1322.83	1763.07	1900.57	10000	10000	10000	10000	10000	10000	10000	10000	10000	10000	10000	10000	10000	10000	10000	10000	10000
	-948.7	-811	-807.7	-721.6	-683.633	-644.8	-514.9	-473.833	-426.767	-290.667	-261.167	-229.733	-172	-132.967	-101.167	-86.6667	30.6667	65	185.133	200.667	221.833	321.533	334.533	336.467	349.733	530.367	596.533	603.767	657.8	690.4	733.9	803.133	966.933	1112.47	1305.53	1323.97	1482.27	1610.37	1620.97	1670.9	1680.7	1691.07	1710.3	1715.67	1743.13	1765.03	1785.43	1832.67	1848.23
	-930.5	-912.133	-882	-860.7	-827	-818.6	-799.2	-784.833	-729.9	-674.833	-632.567	-615.167	-405.433	-305.233	-194	-19.4667	97.2333	186.467	531.333	687.5	735.7	778.367	823.267	834.2	882.2	887.5	1153.57	1199.27	1202	1334.47	1410.7	1500.1	1704.47	1712.87	1751.2	1782.1	1857	1867.07	1898.6	1900.43	10000	10000	10000	10000	10000	10000	10000	10000	10000
	-796.333	-780.333	-537.5	-509.5	-351	-309.4	-305.9	-264.767	-244.733	-227.6	51.2333	170.567	455.9	482.3	512.733	599.3	605.567	656.133	693.267	734.967	771.333	1083.23	1132.97	1203.87	1256.03	1338.1	1416.4	1418.73	1442.03	1537.73	1647	1857.47	10000	10000	10000	10000	10000	10000	10000	10000	10000	10000	10000	10000	10000	10000	10000	10000	10000
	-952.467	-943.333	-920.867	-901.233	-888.967	-747.567	-646.467	-616	-576.2	-566.867	-541.833	-485.567	-344.333	-274.133	-160.833	91.3333	131.833	366.433	585.867	730.933	747.667	884.967	890.967	955.067	1012.73	1052.17	1225.8	1270.63	1280.63	1331.77	1365.47	1464.1	1619.3	1679	1852.17	1854.23	1857.6	1871.3	1962.4	1990.13	10000	10000	10000	10000	10000	10000	10000	10000	10000
	-967.067	-948.4	-761.6	-721.267	-682.4	-675.733	-609.367	-551.633	-459.067	-367.733	-190.9	-81.9	136.9	281.3	310	407.033	438.667	468.967	625.567	704.333	707.733	756.2	873.333	1241.07	1316.77	1408.27	1532.3	1612.93	1648.47	1679.1	1690.87	1708.93	1718	1770.07	1788.9	1798.87	1810.33	1815.43	1826.5	1828.63	1838.8	1867.67	1878.9	1933.23	10000	10000	10000	10000	10000
	-800.3	-678.433	-670.733	-630.667	-620.833	-581.467	-496.333	-456.733	-451.333	-409.333	-312.267	-271.233	-225.2	-194.667	-192.633	-190.067	-161.8	-141.633	-60.3333	133.3	234.2	288.367	298.933	319.367	750.133	753.133	1077.03	1226.03	1410.9	1466	1511.4	1523.7	1605.53	1712.23	1849.27	1911.27	1949.2	1959.73	1974.27	10000	10000	10000	10000	10000	10000	10000	10000	10000	10000
	-897.8	-874.1	-835.367	-824.7	-818.3	-811.867	-787.667	-721.667	-688.867	-641.933	-637.4	-586.267	-577.933	-373.933	-356.267	-328.433	-282.1	-61.3333	-46.2	125.533	140.467	254.767	411.1	482.967	526.967	612.6	624.467	642.533	692.8	751.033	769.467	788.867	809.8	950.1	1054.73	1572.53	1590.83	1626.67	1824.63	1863.07	1869.37	1872	1910.4	10000	10000	10000	10000	10000	10000
	-923.3	-819.167	-795.267	-773.733	-767.033	-667.233	-568.033	-520.833	-504.7	-488.867	-479.4	-470.667	-351.8	-249.3	-200.767	-76.1667	7.56667	366.9	382.733	395.967	449.533	463.1	565.033	639.9	649.267	715.8	779.667	813.733	829.067	924.5	1059.73	1068.07	1174.6	1180.43	1252.9	1312.17	1330.73	1580.87	1831.73	1920.33	1997.97	10000	10000	10000	10000	10000	10000	10000	10000
	-992.867	-986.967	-635.433	-570.1	-541.667	-337	674.933	685.5	691.5	705.6	711.867	744.467	813.267	940.467	1022.53	1182.23	1252.47	1311.53	1598.8	1722.9	10000	10000	10000	10000	10000	10000	10000	10000	10000	10000	10000	10000	10000	10000	10000	10000	10000	10000	10000	10000	10000	10000	10000	10000	10000	10000	10000	10000	10000
	-970.567	-913.967	-809.9	-386.933	-317.067	-139.733	-75.1667	84.6667	180.733	295.9	316.133	483.1	725.967	879.233	942.167	1063	1090.9	1196.73	1286.67	1339.17	1367.23	1431.53	1574.07	1789.57	1824.03	1907.27	1992.1	10000	10000	10000	10000	10000	10000	10000	10000	10000	10000	10000	10000	10000	10000	10000	10000	10000	10000	10000	10000	10000	10000
	-817.333	-805.333	-721.533	-676.7	-390.167	-32.5667	-24.6	-1.23333	18.4	27.5333	344.567	510	581.567	644.4	678.567	692.9	708	736.233	768.5	798.167	838.8	923	960.133	1269.93	10000	10000	10000	10000	10000	10000	10000	10000	10000	10000	10000	10000	10000	10000	10000	10000	10000	10000	10000	10000	10000	10000	10000	10000	10000
	-963.233	-924.967	-921.933	-877.4	-870.1	-865.8	-836.433	-804.1	-778.567	-751.933	-700.567	-683.4	-627.8	-614.2	-564	-418.4	-213.667	-125.567	-50.2667	-46.5333	-13.4	31.9333	117.633	246.333	261.367	313.833	387.6	418.167	526.8	566.2	681.6	693.067	722.333	724.3	828.567	855.367	943.8	1054.67	1084.83	1094.3	1326.33	1332.73	1348.3	1400.93	1667.13	1670.97	1684.37	1695.9	1707.2
	-995.1	-937.1	-847.433	-839.3	-836.4	-808.2	-782.233	-747.4	-742.8	-737.333	-715.2	-616.7	-431.733	-424.567	-413.167	-377.5	-302.067	-283	-268.467	-9.5	-2.03333	13.2333	18.9	32	74.2667	78.7333	94.4	157.433	259.3	299.333	429.933	596.733	607.1	664.633	716.2	741	773.7	819.4	832.7	869.267	973.3	983.9	1062.17	1181	1198.67	1224.37	1264.83	1274.53	1285.2
	-902.633	-897.567	-839.033	-816.067	-778.367	-715	-531.5	-433.2	-405.3	-377.6	-174.333	-93.2667	205.133	225.8	228.733	354.733	404.233	408.367	646.367	648.367	650.733	654.633	675.2	902.6	922.367	1086.57	1155.23	1195.9	1216.3	1315.27	1390.87	1447.97	1727.07	10000	10000	10000	10000	10000	10000	10000	10000	10000	10000	10000	10000	10000	10000	10000	10000
	-943.3	-940.467	-870.033	-844.5	-792.1	-719.167	-687.433	-642.367	-631	-530.333	-449.767	-316.633	-252.767	-234.033	-224.4	-215.367	-210.767	-133.4	3.93333	270.2	286.333	301.633	411.167	637.133	895.767	1020.23	1082.63	1168.13	1360.43	1429.57	1678.27	1788.17	1820.63	1835.37	1861.23	1893.07	1904.9	1913.63	1922.5	10000	10000	10000	10000	10000	10000	10000	10000	10000	10000
	-956.767	-854.867	-732.867	-650.633	-547	-514.367	-415.533	-369.767	-350.6	-341.933	-319.3	-260.133	-257.433	-198.767	-159.9	-157.667	-109.467	-19.4667	244.6	307.633	351.567	371	444.1	546.833	603.633	655.133	748.533	787.5	832.2	844.633	864.1	917.6	1219.93	1263.4	1321.57	1562.27	1699.97	1703.27	1789.37	1827.33	1866.17	1996.07	10000	10000	10000	10000	10000	10000	10000
	-840.3	-803.733	-736.967	-653.4	-634.133	-526.967	-258.333	-234.167	-223.9	-222.033	-204.3	-163.067	-156.433	-112.7	-73.9667	28.9333	41.6333	155.3	324.867	432.767	445.533	656.033	703.567	705.733	761.467	769.6	884.933	973.167	981.133	1047.97	1125.9	1192.23	1196.2	1205.97	1246.27	1364.97	1492.27	1620.83	1647.6	1651.8	10000	10000	10000	10000	10000	10000	10000	10000	10000
	-892.767	-860	-832	-815.1	-811.733	-804	-799.267	-787.3	-773	-770.133	-733.567	-633.967	-463.567	-377.7	-315.367	-304.967	-297.367	-262.433	-213.1	-97.3	-80.3667	-19.9667	2.3	4.76667	51.3667	58.1	69.6	202.2	222	254.533	259.4	262	349.833	358.533	402.967	441.8	560.167	685	696.567	699.233	715.7	721.333	742.8	986.433	1053.93	1117.17	1159.13	1310.2	1370.17
	-989.6	-970.067	-958.667	-585.167	-476.467	-397.967	-341.833	-339.233	-321.5	-311.767	-304.6	-301.3	-275.733	-255.967	-227.7	-174.333	-167.2	-154.633	-139.333	-124.1	-112	-64.6333	18.6667	114.033	147.967	175.367	416.367	424.7	431.867	616.5	871.933	1209.43	1253.07	1274.4	1342.6	1384.8	1408.67	1435.87	1453.67	1636.4	1689.67	1778.2	1784.33	1800.37	1811.6	1889.37	1897.53	1947.1	10000
	-996.767	-930.167	-729.567	-705.733	-691.733	-618.367	-591.267	-562.533	-559.9	-513.833	-366.233	-327.7	-235.533	-149.967	41.5	54.4333	361.1	386.133	435.833	514.433	1003.37	1403.8	1543.8	1560.77	1578.33	1596.47	1766.4	1870.9	10000	10000	10000	10000	10000	10000	10000	10000	10000	10000	10000	10000	10000	10000	10000	10000	10000	10000	10000	10000	10000
	-977.2	-892.567	-845.4	-816.233	-723.067	-586.2	-530.3	-500.067	-496.467	-494	-439.9	-414.5	-373.2	-252.9	-187.4	-160.3	-75.2	-68.3333	-48.7667	-27.5	-24.8333	-17.9	58.1	81.5	143.267	231.733	307.533	326.733	341.933	411.3	477.033	556.8	632.733	812.6	819.133	1006.9	1065.87	1108.6	1177.67	1190.77	1217.83	1242.73	1272.27	1341.67	1347.27	1349.57	1358.8	1396.6	1414.53
	-949.533	-923.033	-894.633	-835.967	-831.167	-738.233	-612.167	-418.033	-286.867	-232.1	-217.533	-192.7	-99.6667	-90.7333	290.533	311.333	394.4	497.733	925.8	933	939.433	1079.5	1088.9	1210.4	1284.27	1291.87	1410.4	1438.07	1502.13	1601.03	1607.47	1609.83	1631.63	1807.27	1900.83	1984.27	10000	10000	10000	10000	10000	10000	10000	10000	10000	10000	10000	10000	NaN
	-954.667	-861.4	-843.3	-818.167	-799.567	-794.567	-727.867	-714.6	-685.067	-644.7	-548.7	-540.233	-310.2	-189.967	-171.9	-75.8333	242.6	494.9	665.733	667.433	670.167	692.133	730	970.867	1021.23	1136.4	1156.77	1289.33	1517.6	1628.13	1886.63	1892.6	1902.37	10000	10000	10000	10000	10000	10000	10000	10000	10000	10000	10000	10000	10000	10000	10000	NaN
	-961.967	-834.967	-607.7	-578.767	-555.7	-552.7	-327.7	-306.6	-298.767	-256.6	-160.967	-146.5	-74.0667	-32.5667	25.3	79.1667	148.7	201.733	400.867	491.933	523.3	570.567	596.633	625.433	761.4	853.767	935.6	1218.07	1251.77	1297.37	1347.43	1456.73	1611.8	1785.43	1941.17	10000	10000	10000	10000	10000	10000	10000	10000	10000	10000	10000	10000	10000	NaN
	-888.933	-819.067	-641.733	-577.167	-417.333	-321.267	-206.1	-185.867	-18.9	223.967	377.233	440.167	561	588.9	694.733	784.667	837.167	865.233	929.533	1072.07	1287.57	1322.03	1405.27	1490.1	1699.93	1768	1833.2	1868.43	1920.53	1930.3	1961.77	10000	10000	10000	10000	10000	10000	10000	10000	10000	10000	10000	10000	10000	10000	10000	10000	10000	NaN
	-997	-925.433	-862.6	-828.433	-814.1	-799	-770.767	-738.5	-708.833	-668.2	-584	-546.867	-237.067	493.1	763.933	841.333	951.333	1035.53	1166.27	1183.43	1390.4	1409.67	1412.07	1466.4	1673.57	1942.6	10000	10000	10000	10000	10000	10000	10000	10000	10000	10000	10000	10000	10000	10000	10000	10000	10000	10000	10000	10000	10000	10000	NaN
	-999.4	-988.967	-973.2	-927.3	-842.033	-805.733	-797.233	-754.667	-725.467	-654.4	-588.433	-496.033	-272.233	-68.4	-15.2	34.9	58.9667	78.2333	112.8	119.567	141.833	170	201.2	360.867	497.467	503.367	548.2	601.333	626.033	633.067	700.467	719.033	785.467	1003.8	1228.3	1261.23	1318.4	1320.53	1333.27	1414.43	1427.27	1438	1517.07	1522.2	1524.23	1627.33	1689.23	1756.53	NaN
	-822.9	-686.567	-665.733	-442.233	-422.533	-219.5	-216.733	-133.867	-78.7667	75.8333	170.267	187.533	192.3	212.067	403.667	483.867	839.9	1251.07	1258.1	1282.07	1315.57	1325.27	1379.13	1480.73	1484.6	10000	10000	10000	10000	10000	10000	10000	10000	10000	10000	10000	10000	10000	10000	10000	10000	10000	10000	10000	10000	10000	10000	10000	NaN
	-874.833	-872.467	-662.867	-511.067	-325.933	-305.333	-277.4	-182.3	-136.4	157.1	391.167	438.633	491.7	712.6	818.533	859.033	895.967	912.067	1090.8	1112.13	1182.37	1189.7	1202.9	1376.5	1424.57	1631.57	1659.53	1687.9	1735.93	1738.37	1766.57	1785.23	1934.6	1980.8	10000	10000	10000	10000	10000	10000	10000	10000	10000	10000	10000	10000	10000	10000	NaN
	-845.733	-824.833	-816.667	-784.767	-720.833	-679.4	-601.5	-574.433	-561.3	-527.3	-286.533	-200.967	-109.767	4.26667	18.3333	86.9	290.733	333.233	427.767	549.533	593.467	751.633	801.833	995.333	1174.6	1198.87	1204.1	1217.07	1258.5	1327.13	1464.2	1468.93	1511.63	1632.97	1687.73	1739.97	1742	1840.1	1894.83	1910.57	1970	10000	10000	10000	10000	10000	10000	10000	NaN
	-992.233	-642.1	-637	-609.833	-601.333	-444.267	-299.967	-220.567	-180.267	-143.733	-123.433	-109.3	-62.8333	252.4	595.1	657.367	751.7	780.233	895.433	912.3	921.367	980.533	991.4	1183.03	1203.1	1228.53	1236.6	1308.67	1350.8	1695.1	1723.87	1753.27	1941.9	10000	10000	10000	10000	10000	10000	10000	10000	10000	10000	10000	10000	10000	10000	10000	NaN
	-930.633	-774.9	-677.6	-575.6	-485.567	-410.233	-374.2	-312.6	-295.933	-173.9	-136.367	-67.0667	83.4667	91.0667	99.6333	188.667	192	253.033	280.633	304.833	320.7	402.733	534.167	721.8	734.5	767.833	839.567	1290.9	1342.33	1376.87	1551.8	1706.47	1738.43	1751.27	1918.67	10000	10000	10000	10000	10000	10000	10000	10000	10000	10000	10000	10000	10000	NaN
	-787	-780.8	-765.4	-762.833	-732	-724.6	-701.367	-563.467	-501.2	-388.8	-291.933	-218.033	-163.967	-126.967	-121.033	17.7667	43.1	63.8	74.3333	99.6333	103.1	347.267	353.7	387.067	400.833	848.6	1117.83	1154.23	1211.27	1283.17	1306.7	1449.07	1465.17	1561.37	1583.33	1594.33	1632.43	1692.33	1734.3	1895.97	1966.1	1982.73	10000	10000	10000	10000	10000	10000	NaN
	-924.633	-840.533	-644.8	-544.1	-527.9	-514.1	-480.967	-452.367	-320.267	-293.4	-272.933	-211.833	-179.2	-161.733	-74.7667	183.567	236.133	311.533	319.2	340.133	359.267	368.533	373.133	389.067	417.8	435.833	441.067	452.3	554.5	563.633	586.1	605.733	618	759.4	860.5	890.967	930.767	940.1	965.133	1021.4	1162.63	1232.83	1346.13	1598.3	1638.8	1873.4	10000	10000	NaN
	-799	-692.7	-582.1	-566.367	-467.467	-434.367	-419.8	-411.867	-330.567	-236.133	-217.567	-201.267	-72.9333	-50.4667	-20.5333	-18.1333	54.4	65.6333	71.8	75.4333	141.233	144.6	176.167	454.3	712.267	737.867	782.233	1044.9	1080.07	1248.07	1285.6	1316.93	1370.73	1443.73	1446.43	1501.43	1693.7	1714.07	1727.43	1730.03	1747.53	1871	1926	1945.9	10000	10000	10000	10000	NaN
	-878.033	-812.3	-755.6	-485.6	-453.533	-309.533	-234.9	-211.433	-204	-194.967	-90.0667	-11.1	1.33333	18.3333	68.4333	223	224.9	318	429.767	738.3	765.4	788.633	807.567	855.2	891.533	985.967	1054.83	1194.8	1204.1	1322.6	1490.03	1710.7	1832.57	1840.27	1880.33	1890.17	1929.53	10000	10000	10000	10000	10000	10000	10000	10000	10000	10000	10000	NaN
	-972.467	-869.033	-827.267	-825.767	-765.733	-733.367	-730.767	-661.433	-653.967	-592.133	-577.067	-564.967	-555.1	-547.233	-487.3	-453.733	-330.667	-324.467	-243.433	-10	85.6333	189.2	203.633	281.133	289.733	375.767	511.867	586.067	730.7	767.633	788.567	1005.57	1055.3	1058.63	1100.27	1261.43	1317.87	1325.53	1394.77	1420.3	1458.3	1569.13	1593.07	1600.67	1613.83	1721.57	1724	1750.53	1769.7
	-879.733	-875.933	-452.667	-359.4	-341.3	-316.167	-297.567	-292.567	-225.867	-212.6	-183.067	-142.7	-46.7	-38.2333	191.8	312.033	330.1	426.167	744.6	996.9	1167.73	1169.43	1172.17	1194.13	1232	1472.87	1523.23	1638.4	1658.77	1791.33	10000	10000	10000	10000	10000	10000	10000	10000	10000	10000	10000	10000	10000	10000	10000	10000	10000	10000	10000
	-953	-871.1	-802.833	-772.733	-626.967	-340.733	-135.467	110.033	249.733	470.733	708.067	774.967	947.933	1168.03	1320.17	1342	1487.3	1490.93	1559.33	1618.63	1730.5	1841.7	10000	10000	10000	10000	10000	10000	10000	10000	10000	10000	10000	10000	10000	10000	10000	10000	10000	10000	10000	10000	10000	10000	10000	10000	10000	10000	10000
	-816.4	-781.8	-693	-636.033	-339.833	-281.467	-262.433	-250.567	-24.0333	253.733	644.833	867.6	941.3	1089.2	1171.73	1402.1	1481.73	1780.1	1824.8	1913.1	10000	10000	10000	10000	10000	10000	10000	10000	10000	10000	10000	10000	10000	10000	10000	10000	10000	10000	10000	10000	10000	10000	10000	10000	10000	10000	10000	10000	10000
	-938.8	-927.7	-731.067	-698.933	-597.667	-591.133	-485.2	-353.433	-338	-317.2	-303.5	-123.567	-107.933	-77.1667	-5.03333	5.2	124.133	243.633	245.567	668.867	754.733	836.033	866.067	887.267	1144.3	1204.33	1224.3	1267.23	1300.5	1308.3	1355.33	1403.97	1427.03	1434.7	1451.73	1515.33	1518.67	1521.9	1621.3	10000	10000	10000	10000	10000	10000	10000	10000	10000	10000
	-972.067	-886.367	-757.667	-742.633	-690.167	-616.4	-585.833	-477.2	-437.8	-322.4	-310.933	-281.667	-279.7	-175.433	-148.633	-60.2	50.6667	80.8333	90.3	322.333	328.733	344.3	396.933	663.133	666.967	680.367	691.9	703.2	824.567	856.467	868.7	908.833	956.367	1011.33	1022.53	1030.17	1194.23	1224.53	1237.33	1315.5	1322.6	1431.57	1526.93	1565.83	1584.47	1822.57	1896.7	10000	10000
	-975.9	-971.167	-729.833	-647.567	-630.567	-436.533	-350.867	-317.533	-308.3	-297.9	-251.067	-239.167	-193.333	-166.767	-160.933	-151.9	-146.7	-141.867	-130	-63	-6.9	52.8	54.6333	101.333	104.367	131.5	248.167	296.4	416.367	500.033	681	687.767	944.867	974.833	1403.67	1467.4	1535.47	1680.53	1740.5	1775.2	1832.57	1854.53	1897.2	1965.17	10000	10000	10000	10000	10000
	-794.4	-688.467	-647.967	-611.033	-594.933	-416.2	-394.867	-324.633	-317.3	-304.1	-130.5	-82.4333	124.567	152.533	180.9	228.933	231.367	259.567	278.233	427.6	473.8	498.367	711.967	754	906.5	918.467	935.6	995.633	1166.27	1174.5	1188.3	1204.87	1249.53	1258.93	1305.3	1437.57	1442.1	1519.5	1591.37	1690.47	1776.2	1800.47	1919.17	10000	10000	10000	10000	10000	10000
	-977.733	-799.7	-686.133	-245.9	-108.4	18.5333	192.3	485.433	775.2	853.333	866.1	885.733	1163.23	1184.13	1192.3	1224.2	1288.13	1329.57	1407.47	1434.53	1447.67	1481.67	1722.43	1808	1899.2	10000	10000	10000	10000	10000	10000	10000	10000	10000	10000	10000	10000	10000	10000	10000	10000	10000	10000	10000	10000	10000	10000	10000	10000
	-932.533	-749.3	-671.3	-475.533	-415.5	-365.967	-352.9	-294.2	-255.733	-78.2333	165.433	380.1	404.833	459.233	530.433	633.767	704.833	766.8	835.067	998.767	1058.57	1248.8	1257.3	1283.7	1305.37	1380.23	1478.8	1558.7	1622.87	1645.67	1686.7	1690.93	1746.13	1749.13	1794.13	1818.53	1844.5	1922.5	1964.07	1989.27	10000	10000	10000	10000	10000	10000	10000	10000	10000
	-931.467	-699.533	-692.1	-601.2	-495.5	-452.2	-418.233	31.3333	177.3	217	259.4	418	614.867	709.167	888.7	923	1128.17	1169.37	1175.3	1177.87	1189.7	1328.47	1593.6	1679.8	1683	1711.37	1735.83	1815.47	1840.5	1847.1	1855.63	1868.57	1901.3	1959.87	10000	10000	10000	10000	10000	10000	10000	10000	10000	10000	10000	10000	10000	10000	10000
	-976.333	-965.6	-871.833	-852	-842.2	-763.9	-687.767	-504.933	-354.2	-335.333	-308.6	-256	-233.333	-230.533	-131.9	-76.8667	-36.2333	-24.6333	19.5	160.067	197.967	345.167	396.6	514	536.667	784.633	848.7	948.767	1158.83	1172.87	1245.93	1304.87	1354.83	1408.97	1480.87	1546.9	1660	1977.27	10000	10000	10000	10000	10000	10000	10000	10000	10000	10000	10000
	-982.967	-954.367	-822.267	-795.4	-774.933	-713.833	-681.2	-663.733	-576.767	-318.433	-265.867	-190.467	-182.8	-161.867	-142.733	-133.467	-128.867	-112.933	-84.2	-66.1667	-60.9333	-49.7	52.5	61.6333	84.1	103.733	116	257.4	358.5	388.967	428.767	438.1	463.133	519.4	660.633	730.833	844.133	1096.3	1136.8	1371.4	1590.83	1735.9	1752.63	1889.93	1895.93	1960.03	10000	10000	10000
	-999.367	-922.1	-861.1	-819.767	-817.267	-754.6	-723.567	-629.867	-488.5	-341.467	-320.6	-300.9	-97.9667	-53.6333	36.5	39.1333	55.5	158.767	160.633	523.767	667.967	687.933	732.833	853.167	978.7	988.067	1006.67	1019.43	1132.57	1142.3	1220.6	1430.5	1445.3	1691.63	1706.2	1714.67	1723.5	1887.63	1991.5	10000	10000	10000	10000	10000	10000	10000	10000	10000	10000
	-870.667	-769.767	-715.6	-705.033	-684.6	-253.833	-250.833	73.0667	222.067	406.933	462.033	507.433	519.733	601.567	708.267	845.3	907.3	945.233	955.767	970.3	1001.07	1117.43	1140.27	1167.3	1193.8	1269.9	1300.63	1334.53	1343.87	1354.87	1379.9	1434.03	1451.93	1463.93	1566.53	1658.1	1715.97	1734.53	1736.03	1774.5	1778.53	1810.7	1825.07	1896.93	1968.8	10000	10000	10000	10000
Fig. 2B
Faces	-928.467	-910.867	-802.667	-563	177.6	197.9	242.5	636.7	722.433	1194.83	1212.77	1223.93	10000	10000	10000	10000	10000	10000	10000	10000	10000	10000	10000	10000	10000	10000	10000	10000	10000	10000	10000	10000	10000	10000	10000	NaN	NaN	NaN	NaN	NaN	NaN
	-877.6	-854.4	-835.8	-717.533	-690.033	-422.333	-119	276.133	318.5	548.2	658.733	688.633	694.2	1156	1674.33	1691.03	1967.8	10000	10000	10000	10000	10000	10000	10000	10000	10000	10000	10000	10000	10000	10000	10000	10000	10000	10000	NaN	NaN	NaN	NaN	NaN	NaN
	-794.933	-753.367	-742.667	-533.1	-463.133	-359.967	-181.6	-167.267	107.133	192.367	210.033	232.233	253.367	267.3	597.133	707.533	745.467	867.067	1706.73	1723.1	1741.53	1858.07	10000	10000	10000	10000	10000	10000	10000	10000	10000	10000	10000	10000	10000	NaN	NaN	NaN	NaN	NaN	NaN
	-807.1	-784.433	-726.4	-707.6	-391.1	-210.167	-171.767	9.13333	37.7333	165.167	200.4	233.267	325.7	338.033	368.267	380.467	416.567	454.267	616.567	647.267	717.533	739.3	797.933	878.333	907.633	1037.7	1151.97	1226.9	1339.83	1699.5	1719.13	1730.53	1742.7	1871.17	1916	NaN	NaN	NaN	NaN	NaN	NaN
	-866.533	-714.7	-531.5	-406.433	190.233	267.067	281.533	336	539.7	1663.17	1689.83	1714.8	10000	10000	10000	10000	10000	10000	10000	10000	10000	10000	10000	10000	10000	10000	10000	10000	10000	10000	10000	10000	10000	10000	10000	NaN	NaN	NaN	NaN	NaN	NaN
	-905.533	-741.333	-676.967	-564.633	-522	-503.567	-425.333	-370.333	-278.7	-161.267	-134.233	50.3	190.167	202.567	219.8	284.9	330.867	349.733	382.633	441.767	522	565.9	1249.2	1716.47	1733.03	1777.07	1804.5	1825.9	1838.43	1963.33	1986	10000	10000	10000	10000	NaN	NaN	NaN	NaN	NaN	NaN
	-809.333	-717.9	-697.3	-674.767	-169.533	-99.8333	130.3	173.833	240.4	272.6	850.967	1269.17	1695.53	1708.73	1872.87	10000	10000	10000	10000	10000	10000	10000	10000	10000	10000	10000	10000	10000	10000	10000	10000	10000	10000	10000	10000	NaN	NaN	NaN	NaN	NaN	NaN
	-964.367	-808.567	-701.767	-572.133	-543.667	-249.433	-85.2333	-74.4333	52.9	64.5333	75.8333	192.233	419.4	432.367	712.133	733.333	1673.23	1740.03	1999.23	10000	10000	10000	10000	10000	10000	10000	10000	10000	10000	10000	10000	10000	10000	10000	10000	NaN	NaN	NaN	NaN	NaN	NaN
	-693.233	-680	-663.9	-582.4	-302.733	-287.2	-240.7	-227.4	-123.867	-78.0333	-38.3333	104.1	220.4	328.167	688.1	706.6	1202.27	1234.37	1251.63	1283.63	1298.6	1316.7	1411.63	1493.3	1801.4	1814.97	1828.03	10000	10000	10000	10000	10000	10000	10000	10000	NaN	NaN	NaN	NaN	NaN	NaN
	-686.9	-676.9	-640.767	-615.8	-543.667	-369	-244.867	-205.6	172.033	197.167	210.1	297.233	493.933	745.2	766.267	782.167	1091.87	1171.8	1601.53	1634.87	1712.5	1724.43	1742.27	1850.2	1932.3	1972.67	10000	10000	10000	10000	10000	10000	10000	10000	10000	NaN	NaN	NaN	NaN	NaN	NaN
	-918.033	-895.833	-780.767	-483.5	-409.033	-392.667	-285.9	187.333	199.6	216.867	1067.4	1201.4	1228.97	1736.93	1748.93	1760.07	10000	10000	10000	10000	10000	10000	10000	10000	10000	10000	10000	10000	10000	10000	10000	10000	10000	10000	10000	NaN	NaN	NaN	NaN	NaN	NaN
	-691.467	-595	-303.333	-192.6	189.933	235.3	343.1	475.933	494.1	995.467	1037.93	1193.8	1288.93	1609.77	1621.3	10000	10000	10000	10000	10000	10000	10000	10000	10000	10000	10000	10000	10000	10000	10000	10000	10000	10000	10000	10000	NaN	NaN	NaN	NaN	NaN	NaN
	-975.833	-879.167	-319.9	-302.933	25.7	197.633	216.5	1052.07	1260.5	1283.7	1649.83	1732.93	1785.73	1798.3	1858.53	10000	10000	10000	10000	10000	10000	10000	10000	10000	10000	10000	10000	10000	10000	10000	10000	10000	10000	10000	10000	NaN	NaN	NaN	NaN	NaN	NaN
	-943.367	-809.567	-768.633	-739.067	-287.533	-266.4	-149.033	166.333	209.7	315.567	343.1	398	422.9	571.267	693.7	717.467	848.7	1142.13	1302.37	1862.17	10000	10000	10000	10000	10000	10000	10000	10000	10000	10000	10000	10000	10000	10000	10000	NaN	NaN	NaN	NaN	NaN	NaN
	-989.467	-918.267	-811.533	-801.667	-792	-748.3	-651.933	-284.067	-114.933	-86.1	-54.7	25.9333	100.733	247.567	264.667	316.3	837.733	846.7	1287.4	1712.43	1745.3	1818.67	1878.6	1902.47	10000	10000	10000	10000	10000	10000	10000	10000	10000	10000	10000	NaN	NaN	NaN	NaN	NaN	NaN
	-980.2	-913.6	-199.767	-197.467	187.9	265.2	272.667	274.833	321.7	334.2	801.9	1513.67	1581.6	1705.83	1740.57	1759.4	1784.8	1836.4	1884.6	10000	10000	10000	10000	10000	10000	10000	10000	10000	10000	NaN	NaN	NaN	NaN	NaN	NaN	NaN	NaN	NaN	NaN	NaN	NaN
	-842.167	-824.767	-792.5	-655.3	-578.733	-295.567	-215.033	-136.767	-83.6	36.4333	186.267	207.467	300	327.133	363.567	687.7	717.167	745.433	790	811.333	826.467	848.533	1024.53	1067.4	1131.03	1146.9	1287.27	1335.7	1435.47	NaN	NaN	NaN	NaN	NaN	NaN	NaN	NaN	NaN	NaN	NaN	NaN
	-954.4	-790.7	-516.167	-401.2	-375.433	-151.5	152.567	190.7	219.233	629.533	1034.5	1050.33	1459.97	1560.2	1625.37	1658.6	1678.77	10000	10000	10000	10000	10000	10000	10000	10000	10000	10000	10000	10000	NaN	NaN	NaN	NaN	NaN	NaN	NaN	NaN	NaN	NaN	NaN	NaN
	-599.133	-566.8	-549.833	-533.6	-308.967	-187.433	254.1	471.667	487.167	500.533	533.6	594.8	1302.87	1327.93	1670.6	1705.23	10000	10000	10000	10000	10000	10000	10000	10000	10000	10000	10000	10000	10000	NaN	NaN	NaN	NaN	NaN	NaN	NaN	NaN	NaN	NaN	NaN	NaN
	-310.633	188.733	210.8	232.633	319.6	378.933	555	580.867	621.2	746.9	793.067	983.167	1007.8	1610.2	10000	10000	10000	10000	10000	10000	10000	10000	10000	10000	10000	10000	10000	10000	10000	NaN	NaN	NaN	NaN	NaN	NaN	NaN	NaN	NaN	NaN	NaN	NaN
	-918.033	-159.1	-94.4333	208.967	225.433	319.967	666.267	676.867	721	759.3	1422.23	1919.7	10000	10000	10000	10000	10000	10000	10000	10000	10000	10000	10000	10000	10000	10000	10000	10000	10000	NaN	NaN	NaN	NaN	NaN	NaN	NaN	NaN	NaN	NaN	NaN	NaN
	-793.367	-781.367	-767.267	-725.167	-491.4	-213.1	201.133	214.433	250.867	363.4	535.267	606.533	626.333	989.533	1032.63	1090.17	1149.13	1228.83	1385.17	1443.17	1727.33	1767.2	1885.9	10000	10000	10000	10000	10000	10000	NaN	NaN	NaN	NaN	NaN	NaN	NaN	NaN	NaN	NaN	NaN	NaN
	-941.933	-919.5	-826.7	-230.867	190.333	275.233	333.467	516.4	620.9	633.833	772.067	819.8	874.167	1209.27	1294.97	10000	10000	10000	10000	10000	10000	10000	10000	10000	10000	10000	10000	10000	10000	NaN	NaN	NaN	NaN	NaN	NaN	NaN	NaN	NaN	NaN	NaN	NaN
	-760.8	-744.133	-681.8	-592.633	-579.467	-126.433	-100.167	221.733	240.6	313	339.433	366.133	397.5	545	796.3	813.667	834.133	1368.07	1588.53	1706.67	1952.87	10000	10000	10000	10000	10000	10000	10000	10000	NaN	NaN	NaN	NaN	NaN	NaN	NaN	NaN	NaN	NaN	NaN	NaN
	-872	-747.867	-708.6	-330.967	-305.833	-292.9	-205.767	-9.06667	242.2	263.267	279.167	588.867	668.8	1098.53	1131.87	1209.5	1221.43	1239.27	1347.2	1429.3	1469.67	1523.63	10000	10000	10000	10000	10000	10000	10000	NaN	NaN	NaN	NaN	NaN	NaN	NaN	NaN	NaN	NaN	NaN	NaN
	-746.333	-286.867	43.4667	187.533	219.233	319.233	418.567	456.233	508.6	519.467	600.233	613.7	683.3	720.3	927.467	1495.63	1593.9	1616.1	1731.17	10000	10000	10000	10000	10000	10000	10000	10000	10000	10000	NaN	NaN	NaN	NaN	NaN	NaN	NaN	NaN	NaN	NaN	NaN	NaN
	-758.933	-686.633	-390.8	-370.633	-331.033	-328.567	215.8	313.367	551.933	739.467	773.133	1061.13	1091.9	1104.53	1117.7	1124.1	1371.27	1472.6	1625.23	1843.3	1873.67	10000	10000	10000	10000	10000	10000	10000	10000	NaN	NaN	NaN	NaN	NaN	NaN	NaN	NaN	NaN	NaN	NaN	NaN
	-992.533	-822.433	-697.533	-192	264.267	512.767	706	882.167	922.333	1293.57	1315.27	1333.13	1931.97	10000	10000	10000	10000	10000	10000	10000	10000	10000	10000	10000	10000	10000	10000	10000	10000	NaN	NaN	NaN	NaN	NaN	NaN	NaN	NaN	NaN	NaN	NaN	NaN
	-670.433	-629.3	50.9	191.467	209.267	848.9	1359.47	1421.93	1437.97	1482.73	1535.23	1614.6	1663.53	1710.57	10000	10000	10000	10000	10000	10000	10000	10000	10000	10000	10000	10000	10000	10000	10000	NaN	NaN	NaN	NaN	NaN	NaN	NaN	NaN	NaN	NaN	NaN	NaN
	-791.567	-765.867	-739.267	-283.2	-265.6	221.167	232.833	247	351.8	401.667	468.667	501.5	511.4	544.067	574.267	599.533	617.733	742.633	763.267	845.6	1434.37	1786.97	1884.17	1911.1	1993.67	10000	10000	10000	10000	NaN	NaN	NaN	NaN	NaN	NaN	NaN	NaN	NaN	NaN	NaN	NaN
	-764.6	-742.433	-715.2	-598.033	-488.933	-464.8	-337.467	184.4	260.333	381.7	431.967	467.8	646.3	1226.47	1375.5	1445.13	1510.07	1690.87	1720.17	1736.83	1753.7	10000	10000	10000	10000	10000	10000	10000	10000	10000	10000	NaN	NaN	NaN	NaN	NaN	NaN	NaN	NaN	NaN	NaN
	-824.467	-751.733	-672.367	-430.033	-317	-290.867	-179.833	-159.733	102.6	133.367	151.833	162.033	456.733	495.967	510.267	838.1	950.367	1217.03	1332.23	1428.1	1478.83	1682.1	1773.87	1793.13	1978.27	10000	10000	10000	10000	10000	10000	NaN	NaN	NaN	NaN	NaN	NaN	NaN	NaN	NaN	NaN
	-464.367	-434.267	-274.667	-256.567	124.467	187.9	361.133	1074.73	1330.83	1543.8	1629.23	1744.33	1769.73	1797.07	10000	10000	10000	10000	10000	10000	10000	10000	10000	10000	10000	10000	10000	10000	10000	10000	10000	NaN	NaN	NaN	NaN	NaN	NaN	NaN	NaN	NaN	NaN
	-890.4	-859.7	-789.433	-767.667	-709.033	-628.633	-599.333	-469.267	-355	-280.067	-167.133	192.533	212.167	223.567	235.733	364.2	409.033	572.367	586.467	592.8	717.133	739.333	762.067	881.5	901.167	912.667	1100.3	1123.03	1300.07	1326.67	1524.5	NaN	NaN	NaN	NaN	NaN	NaN	NaN	NaN	NaN	NaN
	-877.5	-764.8	-730.5	-716.233	-185	-172.167	-154.867	195.4	264.933	462.567	640.467	792.3	975.5	1100.57	1697.23	1774.07	1788.53	1843	10000	10000	10000	10000	10000	10000	10000	10000	10000	10000	10000	10000	10000	NaN	NaN	NaN	NaN	NaN	NaN	NaN	NaN	NaN	NaN
	-986.1	-974.767	-958.567	-689.733	-674.867	-639.167	-558.733	-497.733	-388.533	-371.3	-356.633	15.2	228.167	239.967	343.367	406.7	434.233	454.333	588.933	1347.87	1412.53	1715.93	1732.4	1826.93	10000	10000	10000	10000	10000	10000	10000	NaN	NaN	NaN	NaN	NaN	NaN	NaN	NaN	NaN	NaN
	-971.733	-900.467	-880.667	-517.467	-474.367	-416.833	-357.867	-278.167	-121.833	-63.8333	220.333	260.2	378.9	572.933	1179.47	1198.27	1207.87	1301.1	1369.23	1451.3	1715.17	1730.03	10000	10000	10000	10000	10000	10000	10000	10000	10000	NaN	NaN	NaN	NaN	NaN	NaN	NaN	NaN	NaN	NaN
	-814.633	-729.733	-671.5	-488.567	-384.067	-371.133	-232.9	-185.167	-130.8	204.3	290	1208.53	1220.07	1243.33	1258.1	10000	10000	10000	10000	10000	10000	10000	10000	10000	10000	10000	10000	10000	10000	10000	10000	NaN	NaN	NaN	NaN	NaN	NaN	NaN	NaN	NaN	NaN
	-722.6	-349.433	-329.7	-254.767	91.4333	158.667	208.233	250.033	276.933	433.3	647.133	650.133	682.3	1216.17	1253.83	1274.03	1298.33	1320.93	1330.27	1384.3	1695.3	1765.6	1785.33	1799.47	1969.4	1976.93	10000	10000	10000	10000	10000	NaN	NaN	NaN	NaN	NaN	NaN	NaN	NaN	NaN	NaN
	-768.267	-322.667	-288.867	203.9	223.567	540.3	595.6	868.367	944.8	1133.63	1701.47	1730.83	10000	10000	10000	10000	10000	10000	10000	10000	10000	10000	10000	10000	10000	10000	10000	10000	10000	10000	10000	NaN	NaN	NaN	NaN	NaN	NaN	NaN	NaN	NaN	NaN
	-798.5	-584.8	-493.633	-475.8	-443.333	-408.567	-300	-22.6333	72.6667	193.8	205.5	223.2	774.433	787.8	1008.87	1022.07	1044.57	1074.87	1087.2	1848.47	1912.8	10000	10000	10000	10000	10000	10000	10000	10000	10000	10000	NaN	NaN	NaN	NaN	NaN	NaN	NaN	NaN	NaN	NaN
	-982.233	-954.8	-936.433	-691.8	-664.933	-643.433	-570.5	-548.367	-241.6	-11.7	198.133	208.567	702.8	941.267	1370.3	1474.13	10000	10000	10000	10000	10000	10000	10000	10000	10000	10000	10000	10000	10000	10000	10000	NaN	NaN	NaN	NaN	NaN	NaN	NaN	NaN	NaN	NaN
	-786.833	-697.867	-389.033	-213.167	-100.633	179.833	473.4	597.533	695.967	817.5	947.767	1124.3	1301.33	1713.27	1796.4	1856.97	1909.8	10000	10000	10000	10000	10000	10000	10000	10000	10000	10000	10000	10000	10000	10000	NaN	NaN	NaN	NaN	NaN	NaN	NaN	NaN	NaN	NaN
	-4	18	310.2	322.367	356.233	1152.93	1265.4	1303.27	10000	10000	10000	10000	10000	10000	10000	10000	10000	10000	10000	10000	10000	10000	10000	10000	10000	10000	10000	10000	10000	10000	10000	NaN	NaN	NaN	NaN	NaN	NaN	NaN	NaN	NaN	NaN
	-825.9	-801.7	-780.733	-699.1	-576.6	-503.633	-326.033	-295.867	-124.667	209.467	261.067	299.3	357.767	714.433	740.133	766.733	1222.8	1240.4	1727.17	1738.83	1753	1857.8	1907.67	1974.67	10000	10000	10000	10000	10000	10000	10000	NaN	NaN	NaN	NaN	NaN	NaN	NaN	NaN	NaN	NaN
	42.4	180.233	201.633	372.767	384.767	525.8	592.4	1306.23	1308.53	1693.9	1771.2	1778.67	1780.83	1827.7	1840.2	10000	10000	10000	10000	10000	10000	10000	10000	10000	10000	10000	10000	10000	10000	10000	10000	NaN	NaN	NaN	NaN	NaN	NaN	NaN	NaN	NaN	NaN
	-837.633	-820.933	-544.167	-506.933	-322.467	-249.733	-170.367	71.9667	185	211.133	322.167	342.267	604.6	635.367	653.833	664.033	958.733	997.967	1012.27	1340.1	1452.37	1719.03	1834.23	1930.1	1980.83	10000	10000	10000	10000	10000	10000	NaN	NaN	NaN	NaN	NaN	NaN	NaN	NaN	NaN	NaN
	-975.333	-814.433	-795.5	-158.867	6.5	202.967	891.333	908.733	1205.8	1224.13	1924.47	1940.83	1951	10000	10000	10000	10000	10000	10000	10000	10000	10000	10000	10000	10000	10000	10000	10000	10000	10000	10000	NaN	NaN	NaN	NaN	NaN	NaN	NaN	NaN	NaN	NaN
	-908.667	-885.933	-708.9	-682.3	-484.467	194.333	205.3	291.267	317.867	541.133	615.533	1351.73	1403.8	10000	10000	10000	10000	10000	10000	10000	10000	10000	10000	10000	10000	10000	10000	10000	10000	10000	10000	NaN	NaN	NaN	NaN	NaN	NaN	NaN	NaN	NaN	NaN
	-896.133	-781	-755.067	-741.267	-727.967	-280.567	-110.167	-94	-20.4	127.467	240.167	274.467	288.733	819.967	832.8	850.1	1200.37	1269.9	1467.53	1645.43	1797.27	1980.47	10000	10000	10000	10000	10000	10000	10000	10000	10000	NaN	NaN	NaN	NaN	NaN	NaN	NaN	NaN	NaN	NaN
	-961.567	-940.4	-687.767	-304.9	-280.3	-268.933	-236.3	-209.533	-83.4667	99.4667	263.667	328.033	440.367	483	501.433	579.667	634.667	726.3	843.733	870.767	1055.3	1195.17	1207.57	1224.8	1289.9	1335.87	1354.73	1387.63	1446.77	1527	1570.9	NaN	NaN	NaN	NaN	NaN	NaN	NaN	NaN	NaN	NaN
	-599.933	-547.7	-374.767	-337.767	-306.133	-211.667	-162.467	-66.2667	-33.2333	21.0333	73.3	194.4	360.533	404.933	466.9	537.533	606.967	659.4	722.967	748.133	818.533	1026.43	1237.53	1356.2	1711.63	1724.23	1808.67	10000	10000	10000	10000	NaN	NaN	NaN	NaN	NaN	NaN	NaN	NaN	NaN	NaN
	-806	-793.233	-603.9	-567.867	-534.567	-328.6	-258.2	119.633	180.2	246.067	265.6	373.133	831	1159.63	1204.77	1221.5	1867.43	1904.1	10000	10000	10000	10000	10000	10000	10000	10000	10000	10000	10000	10000	10000	NaN	NaN	NaN	NaN	NaN	NaN	NaN	NaN	NaN	NaN
	-629.433	-603.167	-281.267	-262.4	-190	-163.567	-136.867	-105.5	42	293.3	310.667	331.133	865.067	1085.53	1203.67	1449.87	1583.87	1700.67	1722.3	1825.73	10000	10000	10000	10000	10000	10000	10000	10000	10000	10000	10000	NaN	NaN	NaN	NaN	NaN	NaN	NaN	NaN	NaN	NaN
	-603.333	-60.7667	-8.23333	236.7	682.3	716.1	1208.87	1228.53	1545.27	1600.57	1873.33	1949.77	10000	10000	10000	10000	10000	10000	10000	10000	10000	10000	10000	10000	10000	10000	10000	10000	10000	10000	10000	NaN	NaN	NaN	NaN	NaN	NaN	NaN	NaN	NaN	NaN
	-439.6	-305.6	-278.033	229.933	241.933	253.067	834.9	1072.17	1714.5	1993.17	10000	10000	10000	10000	10000	10000	10000	10000	10000	10000	10000	10000	10000	10000	10000	10000	10000	10000	10000	10000	10000	NaN	NaN	NaN	NaN	NaN	NaN	NaN	NaN	NaN	NaN
	-897.1	-803.733	-275.867	-81.3333	-36.5	245.067	317.367	613.2	633.367	672.967	675.433	1219.8	1317.37	1555.93	1743.47	1777.13	10000	10000	10000	10000	10000	10000	10000	10000	10000	10000	10000	10000	10000	10000	10000	NaN	NaN	NaN	NaN	NaN	NaN	NaN	NaN	NaN	NaN
	-724.8	-715.567	-486.333	153.133	188.667	247.633	266.5	279	608.067	692.967	831.8	880.333	898.167	1239.53	1337.7	1436.03	1483.33	1502.23	1518.9	1660.53	1726.27	10000	10000	10000	10000	10000	10000	10000	10000	10000	10000	NaN	NaN	NaN	NaN	NaN	NaN	NaN	NaN	NaN	NaN
	-788.7	-742.433	-561.267	-527.233	-435.4	-414.733	-308.767	-227.533	-212.067	-147.4	139.033	386.967	450.967	685.8	718.4	1090.6	1125.47	1171.33	1373.2	1407.57	1474.9	1604.63	1911.17	10000	10000	10000	10000	10000	10000	10000	10000	NaN	NaN	NaN	NaN	NaN	NaN	NaN	NaN	NaN	NaN
	-887.333	-708.067	-690.8	-600.333	-286.033	-268.667	-236.367	-222.4	109.467	245.833	280.833	318.8	340.067	709.233	848.033	971.6	991.1	1212.6	1229.07	1904.4	10000	10000	10000	10000	10000	10000	10000	10000	10000	10000	10000	NaN	NaN	NaN	NaN	NaN	NaN	NaN	NaN	NaN	NaN
	-953.7	-938	-913.867	-854.767	-751.933	-650.067	-216.6	-168.133	-154.233	48.8667	72.6667	207.267	262.233	525.833	696.233	766.8	1119.6	1174.43	1192.57	1439.2	1488.77	1693.83	1854.13	10000	10000	10000	10000	10000	10000	10000	NaN	NaN	NaN	NaN	NaN	NaN	NaN	NaN	NaN	NaN	NaN
	-925.3	-621.967	-226.833	-184.467	45.2333	155.767	185.667	191.233	653.033	1171.37	1188.07	1464.83	1502.07	1686.53	1759.27	1838.63	10000	10000	10000	10000	10000	10000	10000	10000	10000	10000	10000	10000	10000	10000	NaN	NaN	NaN	NaN	NaN	NaN	NaN	NaN	NaN	NaN	NaN
	-818.133	-798.7	-707.833	-379.767	-261	-41.9667	219.433	401.367	1041.63	1071.73	1231.33	1249.43	1630.47	1693.9	1867.13	10000	10000	10000	10000	10000	10000	10000	10000	10000	10000	10000	10000	10000	10000	10000	NaN	NaN	NaN	NaN	NaN	NaN	NaN	NaN	NaN	NaN	NaN
	-847.233	-631.733	171.9	200.433	469.733	620.767	779.333	803.333	1490.87	1573.07	1632.4	1731.87	1757.2	10000	10000	10000	10000	10000	10000	10000	10000	10000	10000	10000	10000	10000	10000	10000	10000	10000	NaN	NaN	NaN	NaN	NaN	NaN	NaN	NaN	NaN	NaN	NaN
	-892.433	-794.267	-752.5	-683.1	-663	-577.4	-514.3	-479.4	-240.667	213.067	243.7	250.133	297.033	315.4	526.633	588.733	737.033	755.067	897.933	937.3	970.567	1018.9	1070.9	1225.5	1256.03	1520.83	1582.07	1774.67	1907.63	1929.97	NaN	NaN	NaN	NaN	NaN	NaN	NaN	NaN	NaN	NaN	NaN
	-994.867	-912.033	-819.733	-762.467	-667.233	-656.8	212.933	233.367	287.433	331.733	536.567	575.9	730.5	755.2	893	936.067	1023.27	1246.5	1399.2	1502.77	1828.87	1888.37	1890.67	10000	10000	10000	10000	10000	10000	10000	NaN	NaN	NaN	NaN	NaN	NaN	NaN	NaN	NaN	NaN	NaN
	-515.133	-459.367	-253.7	-204.6	-186.6	193.833	202.367	221.467	238.967	351.867	386.6	498.933	603.167	618.067	698.8	845.267	865.567	1289.07	1704	1732.4	1767.9	10000	10000	10000	10000	10000	10000	10000	10000	10000	NaN	NaN	NaN	NaN	NaN	NaN	NaN	NaN	NaN	NaN	NaN
	-708.633	-486.567	12.0667	244.733	299.867	332.3	399.9	409.533	411.9	428.333	923.467	1221.43	1263.6	1308.3	1459.03	1476	1738.87	10000	10000	10000	10000	10000	10000	10000	10000	10000	10000	10000	10000	10000	NaN	NaN	NaN	NaN	NaN	NaN	NaN	NaN	NaN	NaN	NaN
	-954.233	-944.233	-936.1	-928.667	-381.967	-348.4	-345.133	-336.2	-123.967	-103.433	24.8667	50.2667	76.8333	234.267	270.733	315.967	1005.3	1146.9	1168.67	1323.43	1380.57	1425	1440.63	1456.83	1588.67	1890.57	1976.67	10000	10000	10000	NaN	NaN	NaN	NaN	NaN	NaN	NaN	NaN	NaN	NaN	NaN
	-856.067	-467.4	-449.3	-432.933	-410	-235.633	132.9	152.267	365.633	515.667	585.367	810.033	1120.53	1218.93	1240.87	1266.73	1314.13	1342.63	1535.03	1560.83	1583.33	1721.87	1775.93	10000	10000	10000	10000	10000	10000	10000	NaN	NaN	NaN	NaN	NaN	NaN	NaN	NaN	NaN	NaN	NaN
	-853.8	-821.9	-696.067	-228.967	-195.533	-179	190.167	203.333	222.5	309.833	322.4	327.433	355	518.733	664.2	1261.63	1721.1	10000	10000	10000	10000	10000	10000	10000	10000	10000	10000	10000	10000	10000	NaN	NaN	NaN	NaN	NaN	NaN	NaN	NaN	NaN	NaN	NaN
	-971.033	-815.167	-720.033	-399.2	-387.667	107.9	201.267	729.133	923.667	968.5	1250.07	1322.37	1618.2	1638.37	1677.97	1680.43	10000	10000	10000	10000	10000	10000	10000	10000	10000	10000	10000	10000	10000	10000	NaN	NaN	NaN	NaN	NaN	NaN	NaN	NaN	NaN	NaN	NaN
	-908.433	-810	-688.467	-558.2	-381.667	-204.633	207.3	290.433	351	403.833	801.067	1695.67	1702.13	1727.77	1752.67	1772.67	1785.07	10000	10000	10000	10000	10000	10000	10000	10000	10000	10000	10000	10000	10000	NaN	NaN	NaN	NaN	NaN	NaN	NaN	NaN	NaN	NaN	NaN
	-566.533	-551.567	-510.6	-419.867	63.4667	226.333	1220.27	1266.53	1447.7	1481.73	1573.57	1594.23	1700.2	1781.43	1796.9	1861.57	10000	10000	10000	10000	10000	10000	10000	10000	10000	10000	10000	10000	10000	10000	NaN	NaN	NaN	NaN	NaN	NaN	NaN	NaN	NaN	NaN	NaN
	-805.367	-322.933	-298.733	-277.767	-196.133	-73.6333	-0.666667	176.933	207.1	378.3	712.433	764.033	802.267	860.733	1217.4	1243.1	1269.7	1725.77	1743.37	10000	10000	10000	10000	10000	10000	10000	10000	10000	10000	10000	NaN	NaN	NaN	NaN	NaN	NaN	NaN	NaN	NaN	NaN	NaN
	-678.033	-674.133	-670.567	-668.4	-301.967	261.167	433.933	518.133	767.767	805.933	960	993.233	1003.87	1020.9	1048.1	1064.53	1109.3	1122.6	1191.67	1196.23	1313.33	1530.63	1723.63	1740	1812.1	1973.83	10000	10000	10000	10000	10000	10000	NaN	NaN	NaN	NaN	NaN	NaN	NaN	NaN	NaN
	-907.5	-886.167	-480.5	-117.967	-85.3	176.333	230.9	309.867	855.567	889.5	1227.8	1496.5	1640.37	1679.4	1721.1	10000	10000	10000	10000	10000	10000	10000	10000	10000	10000	10000	10000	10000	10000	10000	10000	10000	NaN	NaN	NaN	NaN	NaN	NaN	NaN	NaN	NaN
	-829.067	-802.267	-700.533	-650.1	-630.5	-465.233	-425.333	-286.167	-229.067	-66	214.233	236.133	255.1	712.067	753.633	764.333	973.9	1043.87	1147.03	1325.4	1339.73	1614.13	1699.37	1717.03	1739.23	1760.37	1774.3	10000	10000	10000	10000	10000	NaN	NaN	NaN	NaN	NaN	NaN	NaN	NaN	NaN
	-570.2	-292.233	-269.433	-83.4667	-38.6	89.3333	112.8	128.833	255.9	393	653.5	1180	1203.97	1527.13	10000	10000	10000	10000	10000	10000	10000	10000	10000	10000	10000	10000	10000	10000	10000	10000	10000	10000	NaN	NaN	NaN	NaN	NaN	NaN	NaN	NaN	NaN
	-489.633	-463.933	-56.2667	-6.83333	201.867	296.567	324.633	350.467	605.867	624.033	795.633	815.533	838.233	1122	1137.9	1154.83	1268.5	1368.67	1566.37	1579.23	1602.27	1653.87	10000	10000	10000	10000	10000	10000	10000	10000	10000	10000	NaN	NaN	NaN	NaN	NaN	NaN	NaN	NaN	NaN
	-289.067	-268.633	-214.567	-170.267	34.5667	73.9	228.5	253.2	391	434.067	521.267	744.5	897.2	1000.77	1326.87	1386.37	1388.67	1524.87	1536.2	1552.4	1821.23	1836.1	1871.8	1952.23	10000	10000	10000	10000	10000	10000	10000	10000	NaN	NaN	NaN	NaN	NaN	NaN	NaN	NaN	NaN
	-815.433	-802.233	-638.1	185.167	197.033	613.9	631.067	883.567	1574.07	1704.8	1719.07	1810.87	1830.87	10000	10000	10000	10000	10000	10000	10000	10000	10000	10000	10000	10000	10000	10000	10000	10000	10000	10000	10000	NaN	NaN	NaN	NaN	NaN	NaN	NaN	NaN	NaN
	-794.867	-773.667	166.233	233.033	492.233	837	862	932	1125.63	1255.3	1270.97	1321.27	1542.33	1737.17	1935.77	10000	10000	10000	10000	10000	10000	10000	10000	10000	10000	10000	10000	10000	10000	10000	10000	10000	NaN	NaN	NaN	NaN	NaN	NaN	NaN	NaN	NaN
	-983.133	-949.233	-890.9	-745.967	-724.6	-684.867	-655.667	-191.233	-178	-161.9	-80.4	199.267	214.8	261.3	274.6	378.133	423.967	463.667	606.1	722.4	830.167	1190.1	1208.6	1704.27	1736.37	1753.63	1785.63	1800.6	1818.7	1913.63	1995.3	10000	NaN	NaN	NaN	NaN	NaN	NaN	NaN	NaN	NaN
	-702.133	-148.233	218	283.5	546.167	573.033	586.433	633.633	651	663.533	1201.83	1218.33	1305.1	1932.33	10000	10000	10000	10000	10000	10000	10000	10000	10000	10000	10000	10000	10000	10000	10000	10000	10000	10000	NaN	NaN	NaN	NaN	NaN	NaN	NaN	NaN	NaN
	-519.167	-503.933	-340.767	-153.2	-141.233	-99.1	151.2	183.1	308.933	776.033	809.467	826	1195.17	1208.33	1227.5	1314.83	1327.4	1332.43	1360	1523.73	1669.2	10000	10000	10000	10000	10000	10000	10000	10000	10000	10000	10000	NaN	NaN	NaN	NaN	NaN	NaN	NaN	NaN	NaN
	-648.6	-631.567	-582.333	2.2	4.33333	22.7333	50.1667	68.5333	313.167	340.033	361.533	434.467	456.6	763.367	993.267	1203.1	1213.53	1707.77	1946.23	10000	10000	10000	10000	10000	10000	10000	10000	10000	10000	10000	10000	10000	NaN	NaN	NaN	NaN	NaN	NaN	NaN	NaN	NaN
	-981.8	-909.533	-892.267	-529.533	-315.967	-97.5333	164.367	183.467	194.6	396.8	446.367	479.067	579.067	999.067	1064.43	1145.83	1270	1675.57	1691.43	1790.43	1978.27	10000	10000	10000	10000	10000	10000	10000	10000	10000	10000	10000	NaN	NaN	NaN	NaN	NaN	NaN	NaN	NaN	NaN
	-901.2	-876.833	-792.067	-775.267	-738.133	-565	-539.9	-513.133	-251.3	-216.667	-194.533	-178.633	-170.433	-74.9667	-23.4667	60.6	194.4	235.333	264.9	716.433	737.567	854.933	1170.3	1213.67	1319.53	1347.07	1401.97	1426.87	1575.23	1697.67	1721.43	1852.67	NaN	NaN	NaN	NaN	NaN	NaN	NaN	NaN	NaN
	-895.5	-303.367	179.067	203.267	224.233	305.867	428.367	501.333	678.933	709.1	880.3	1214.43	1266.03	1304.27	1362.73	1719.4	1745.1	1771.7	10000	10000	10000	10000	10000	10000	10000	10000	10000	10000	10000	10000	10000	10000	NaN	NaN	NaN	NaN	NaN	NaN	NaN	NaN	NaN
	-817.133	-656.833	-439.133	-346.933	-330.233	25.5333	316.667	332.733	585.2	592.733	1244.4	1266.57	1293.8	1410.97	1520.07	1544.2	1671.53	10000	10000	10000	10000	10000	10000	10000	10000	10000	10000	10000	10000	10000	10000	10000	10000	10000	10000	10000	NaN	NaN	NaN	NaN	NaN
	-958.767	-848.233	-818.333	-812.767	-350.967	167.367	184.067	460.833	498.067	682.533	755.267	834.633	1076.97	1190	1216.13	1327.17	1347.27	1609.6	1640.37	1658.83	1669.03	1963.73	10000	10000	10000	10000	10000	10000	10000	10000	10000	10000	10000	10000	10000	10000	NaN	NaN	NaN	NaN	NaN
	-880.5	-817.067	-643.833	69.7667	325.867	538.833	624.267	739.367	764.767	792.1	1054.6	1218.3	1492.83	1607.8	1633.57	1857.5	10000	10000	10000	10000	10000	10000	10000	10000	10000	10000	10000	10000	10000	10000	10000	10000	10000	10000	10000	10000	NaN	NaN	NaN	NaN	NaN
	-984.833	-350.5	180.8	207.133	241.533	244.2	267.1	367.5	399.733	499.333	572.267	604.533	613.9	797.567	808.1	925.767	991.867	1200.9	1223.57	1281.6	1300.4	1616.9	1797.83	1836.23	10000	10000	10000	10000	10000	10000	10000	10000	10000	10000	10000	10000	NaN	NaN	NaN	NaN	NaN
	-639.4	-294.267	-225.9	-4.36667	13.4667	184.467	206.467	248.567	370.967	375.667	1196.37	1695.73	1717.8	1739.63	1826.6	1885.93	10000	10000	10000	10000	10000	10000	10000	10000	10000	10000	10000	10000	10000	10000	10000	10000	10000	10000	10000	10000	NaN	NaN	NaN	NaN	NaN
	-997.4	-845.233	-756.167	-670.9	-662.333	-618.167	-586.9	-459.567	-438.4	-185.767	197.1	221.7	233.067	265.7	292.467	418.533	601.467	765.667	830.033	942.367	985	1003.43	1081.67	1136.67	1228.3	1345.73	1372.77	1557.3	1697.17	1709.57	1726.8	1791.9	1837.87	1856.73	1889.63	1948.77	NaN	NaN	NaN	NaN	NaN
	-818.967	-808.2	-527.433	-509.867	-312.933	-143.833	16.2333	55.1333	273.3	340.2	1013.6	1191.63	1202.87	1225.73	1260.77	1351.27	1364.47	1856.03	10000	10000	10000	10000	10000	10000	10000	10000	10000	10000	10000	10000	10000	10000	10000	10000	10000	10000	NaN	NaN	NaN	NaN	NaN
	-945	-902.233	-836.833	-817.333	-592.333	-569.833	-503.3	209.967	226.733	477.3	489.433	698.333	802.233	811.933	1030.03	1262.7	1375.8	1940.63	10000	10000	10000	10000	10000	10000	10000	10000	10000	10000	10000	10000	10000	10000	10000	10000	10000	10000	NaN	NaN	NaN	NaN	NaN
	-859.833	-856.833	-824.667	-290.8	-253.133	-232.933	-208.633	-186.033	-176.7	-122.667	188.333	258.633	278.367	292.5	462.433	469.967	521	534.7	1361.93	1383.17	1678.33	1695.7	1951.2	10000	10000	10000	10000	10000	10000	10000	10000	10000	10000	10000	10000	10000	NaN	NaN	NaN	NaN	NaN
	-717.2	-451.133	-94.9667	-82.5667	188.733	199.833	215.733	264.9	281.633	477.867	542.733	1322.07	1332.07	1368.2	1393.17	1465.3	1639.97	1764.1	1803.37	10000	10000	10000	10000	10000	10000	10000	10000	10000	10000	10000	10000	10000	10000	10000	10000	10000	NaN	NaN	NaN	NaN	NaN
	-872.867	-791.333	-765.633	-730.367	-720.367	-706.567	-696.033	-682.6	-674.167	-273.6	-254.767	-87	33.0333	196.367	697	798.7	854.767	885	915.1	925.1	1003.63	1101.17	1170.87	10000	10000	10000	10000	10000	10000	10000	10000	10000	10000	10000	10000	10000	NaN	NaN	NaN	NaN	NaN
	-886.733	-668.667	-638.3	-290.333	17.2	279.7	369.367	505.8	527.8	595.8	1116.87	1203.83	1271.5	1701.6	1719.33	10000	10000	10000	10000	10000	10000	10000	10000	10000	10000	10000	10000	10000	10000	10000	10000	10000	10000	10000	10000	10000	NaN	NaN	NaN	NaN	NaN
	-579	-311.067	-214.733	-185.367	469.8	506.2	547.767	598.2	1033.17	1129.83	1689.1	1706.07	10000	10000	10000	10000	10000	10000	10000	10000	10000	10000	10000	10000	10000	10000	10000	10000	10000	10000	10000	10000	10000	10000	10000	10000	NaN	NaN	NaN	NaN	NaN
	-816.6	-796.9	-599.667	208.4	230.233	286.7	301.533	310.133	322.333	386.333	517.533	565.5	589.767	689.833	767.267	1544.2	1583.27	1612.37	10000	10000	10000	10000	10000	10000	10000	10000	10000	10000	10000	10000	10000	10000	10000	10000	10000	10000	NaN	NaN	NaN	NaN	NaN
	-799.5	-766.633	-693.267	-633.333	-609.467	-390.7	-174.133	195.633	208.633	231.3	252.867	618.667	797.933	815.2	905.667	1219.97	1237.33	1269.63	1283.6	1615.47	1751.83	1786.83	1824.8	1846.07	10000	10000	10000	10000	10000	10000	10000	10000	10000	10000	10000	10000	NaN	NaN	NaN	NaN	NaN
	-905.033	-763.3	-449	176.333	192.533	300.833	309.267	330.933	408.567	550.5	747.033	825.267	845.733	848.4	1798.17	10000	10000	10000	10000	10000	10000	10000	10000	10000	10000	10000	10000	10000	10000	10000	10000	10000	10000	10000	10000	10000	10000	10000	10000	10000	NaN
	-912.967	-735.3	-537.633	-226.367	-134	-112.3	-91.3667	298.4	688.067	734.1	1842.1	1902.47	1922.3	10000	10000	10000	10000	10000	10000	10000	10000	10000	10000	10000	10000	10000	10000	10000	10000	10000	10000	10000	10000	10000	10000	10000	10000	10000	10000	10000	NaN
	-807.6	-713.4	-700.267	-631.733	-426.833	-377.067	-86.3667	-67.8	94.8333	222.733	242.067	336.6	465.4	492.367	760.933	813.367	10000	10000	10000	10000	10000	10000	10000	10000	10000	10000	10000	10000	10000	10000	10000	10000	10000	10000	10000	10000	10000	10000	10000	10000	NaN
	-823.2	-796.867	-762.467	-759.8	-736.9	-636.5	-604.267	-504.667	-431.733	-399.467	-390.1	-206.433	-195.9	-78.2333	-12.1333	196.9	219.567	277.6	296.4	612.9	793.833	832.233	1013.13	1041.73	1169.17	1204.4	1237.27	1329.7	1342.03	1372.27	1384.47	1420.57	1458.27	1620.57	1651.27	1721.53	1743.3	1801.93	1882.33	1911.63	NaN
	-991.667	-965.967	-558.3	-508.867	-300.167	-205.467	-177.4	-151.567	103.833	122	293.6	313.5	336.2	619.967	635.867	652.8	766.467	866.633	1064.33	1077.2	1100.23	1151.83	1980.77	10000	10000	10000	10000	10000	10000	10000	10000	10000	10000	10000	10000	10000	10000	10000	10000	10000	NaN
	-790.1	-768.167	-740.433	-715.767	-692.767	-674.333	-646.833	-480.833	-448.3	209.533	235.3	246.267	675.267	695.933	795.867	974.167	988.933	1010.77	1050.4	1261.3	1280.47	1296.13	1518.27	1549.47	1685.3	10000	10000	10000	10000	10000	10000	10000	10000	10000	10000	10000	10000	10000	10000	10000	NaN
	-995.4	-817.367	-806.133	-783.267	-748.233	-657.733	-644.533	-152.967	195.633	287.067	307.667	330.2	835.433	905.133	1135.27	1178.8	1245.37	1277.57	1855.93	10000	10000	10000	10000	10000	10000	10000	10000	10000	10000	10000	10000	10000	10000	10000	10000	10000	10000	10000	10000	10000	NaN
	-838.733	-771.933	-512.733	-167.967	-142.967	-72.9667	120.667	250.333	266	316.3	537.367	732.2	930.8	1164.8	1345.7	10000	10000	10000	10000	10000	10000	10000	10000	10000	10000	10000	10000	10000	10000	10000	10000	10000	10000	10000	10000	10000	10000	10000	10000	10000	NaN
	-646.033	-624.8	-329.633	-312.267	-56.7667	195.667	208.667	224	306.633	510.467	1195.93	1491.37	1899.47	1937.93	10000	10000	10000	10000	10000	10000	10000	10000	10000	10000	10000	10000	10000	10000	10000	10000	10000	10000	10000	10000	10000	10000	10000	10000	10000	10000	NaN
	-952.233	-72.5667	215.767	239.033	500.8	514.067	530.933	1220.67	1250.57	1313.97	1430.87	1457.63	1908.63	10000	10000	10000	10000	10000	10000	10000	10000	10000	10000	10000	10000	10000	10000	10000	10000	10000	10000	10000	10000	10000	10000	10000	10000	10000	10000	10000	NaN
	-995.6	-977.767	-945.3	-910.533	-801.967	-524.6	-429.3	-308.167	-296.467	-278.767	272.467	285.833	506.9	520.1	542.6	572.9	585.233	1346.5	1410.83	1915.5	1924.7	1965.07	1979.47	10000	10000	10000	10000	10000	10000	10000	10000	10000	10000	10000	10000	10000	10000	10000	10000	10000	NaN
	-998.833	-781.367	-189.5	-93.0333	198.633	309.367	691.9	737.267	845.067	977.9	996.067	1497.43	1539.9	1695.77	1790.9	10000	10000	10000	10000	10000	10000	10000	10000	10000	10000	10000	10000	10000	10000	10000	10000	10000	10000	10000	10000	10000	10000	10000	10000	10000	NaN
	-956.9	-748.467	-725.267	-359.133	-276.033	-223.233	-210.667	-150.433	44.0667	134.833	192.567	377.433	395.3	419.033	497.433	510.333	547.867	619.233	621.367	713.933	739.033	831.067	890.7	932.5	963.867	1030.2	1100.07	1117.07	1205	1346.37	1386.47	1445.03	1546.53	1624.77	1767.17	10000	10000	10000	10000	10000	NaN
	-753.267	-718.633	-696.5	-680.6	-672.4	-576.933	-525.433	-441.367	-307.567	-266.633	-237.067	214.467	235.6	352.967	668.333	711.7	817.567	845.1	900	924.9	1073.27	1195.7	1219.47	1350.7	1644.13	1804.37	10000	10000	10000	10000	10000	10000	10000	10000	10000	10000	10000	10000	10000	10000	NaN
	-999.333	-842	-734.733	-712.3	-645.233	-272.067	-255.9	-229.233	-222.033	-195.433	-168.933	256.967	267.633	278.8	288.033	499.367	1290.47	1318.77	1661.3	1687.53	1703.23	1753.97	1775.7	1789.57	1821.93	10000	10000	10000	10000	10000	10000	10000	10000	10000	10000	10000	10000	10000	10000	10000	NaN
	-702.733	-700.433	-315.067	-237.767	-230.3	-228.133	-181.267	-168.767	298.933	1010.7	1078.63	1202.87	1237.6	1256.43	1281.83	1333.43	1381.63	1557.27	1572.97	1597.1	1656.2	1759.03	1860.9	10000	10000	10000	10000	10000	10000	10000	NaN	NaN	NaN	NaN	NaN	NaN	NaN	NaN	NaN	NaN	NaN
	-861.4	-629.233	-602.9	-320.6	127.4	150.6	169.2	287.467	314.967	582.667	886	1281.13	1323.5	1553.2	1663.73	1693.63	1699.2	10000	10000	10000	10000	10000	10000	10000	10000	10000	10000	10000	10000	10000	NaN	NaN	NaN	NaN	NaN	NaN	NaN	NaN	NaN	NaN	NaN
	-909.833	-799.433	-761.5	-639.9	199.767	216.133	234.567	351.1	1034.17	1225.97	1643.8	1916.9	1973.2	10000	10000	10000	10000	10000	10000	10000	10000	10000	10000	10000	10000	10000	10000	10000	10000	10000	NaN	NaN	NaN	NaN	NaN	NaN	NaN	NaN	NaN	NaN	NaN
	-376.433	-171.033	-119.533	179.933	215	278.167	290.867	298.8	696.3	764.467	824.967	838.233	862.767	10000	10000	10000	10000	10000	10000	10000	10000	10000	10000	10000	10000	10000	10000	10000	10000	10000	NaN	NaN	NaN	NaN	NaN	NaN	NaN	NaN	NaN	NaN	NaN
	-981.433	-742.7	-288.967	-258.333	-251.9	-205	-186.633	24.6	86.7	235	253.033	395.9	435.267	468.533	516.867	568.867	723.467	754	1018.8	1080.03	1272.63	1405.6	1427.93	1981.67	1992.37	10000	10000	10000	10000	10000	NaN	NaN	NaN	NaN	NaN	NaN	NaN	NaN	NaN	NaN	NaN
	-712.6	-446.267	-412.533	-349.367	-325.033	-310.633	-209.2	-191.433	-63.3667	-17.9	16	101.2	269.333	282.8	712.133	730.367	1366.83	1383.57	1706.03	1823.57	10000	10000	10000	10000	10000	10000	10000	10000	10000	10000	NaN	NaN	NaN	NaN	NaN	NaN	NaN	NaN	NaN	NaN	NaN
	-971.233	-937.1	-885.967	-740.1	-620.4	-500.367	-97.9667	-45.7333	127.2	164.2	195.833	290.3	339.5	435.7	468.733	523	575.267	696.367	862.5	906.9	968.867	1039.5	1108.93	1161.37	1224.93	1250.1	1320.5	1528.4	1739.5	1858.17	NaN	NaN	NaN	NaN	NaN	NaN	NaN	NaN	NaN	NaN	NaN
	-443.567	-357.133	-302.733	-287.767	-271.133	78.9	106.533	285.767	318.167	383.067	561.933	604.7	670.1	689.6	914.6	937.1	1003.63	1716.9	1733.67	1984.23	1996.37	10000	10000	10000	10000	10000	10000	10000	10000	10000	NaN	NaN	NaN	NaN	NaN	NaN	NaN	NaN	NaN	NaN	NaN
	-640.9	-420.433	-302.3	-56.1	77.9	194.7	216.333	319.767	512.7	526.6	1007.7	1637.43	1707.07	1780.6	10000	10000	10000	10000	10000	10000	10000	10000	10000	10000	10000	10000	10000	10000	10000	10000	NaN	NaN	NaN	NaN	NaN	NaN	NaN	NaN	NaN	NaN	NaN
	-789.2	-765.933	-504.167	-490.9	-474.033	215.7	245.6	309	425.9	452.667	903.667	1446.23	1498.77	1743.7	10000	10000	10000	10000	10000	10000	10000	10000	10000	10000	10000	10000	10000	10000	10000	10000	NaN	NaN	NaN	NaN	NaN	NaN	NaN	NaN	NaN	NaN	NaN
	-912.233	-799.133	-766.333	-750.267	-733.8	-658.4	-513.6	-498.833	-270.9	-183.533	131.1	212.633	238.333	273.6	283.6	297.4	307.933	321.367	329.8	730.367	749.2	916.967	1037	1200.33	1700.97	1802.67	1858.73	1888.97	1919.07	1929.07	NaN	NaN	NaN	NaN	NaN	NaN	NaN	NaN	NaN	NaN	NaN
	-986.767	-724.267	-634.6	-498.167	-476.167	-408.167	112.9	199.867	267.533	697.633	715.367	1038.77	1056.37	1194.9	1449.1	1585.1	1868.33	1903	10000	10000	10000	10000	10000	10000	10000	10000	10000	10000	10000	10000	NaN	NaN	NaN	NaN	NaN	NaN	NaN	NaN	NaN	NaN	NaN
	-959.2	-908.767	-473.8	-377.133	182.133	199.1	527.733	699.667	718.533	1554.1	1762.53	1785.73	10000	10000	10000	10000	10000	10000	10000	10000	10000	10000	10000	10000	10000	10000	10000	10000	10000	10000	NaN	NaN	NaN	NaN	NaN	NaN	NaN	NaN	NaN	NaN	NaN
	-286.733	-240.467	-59.3	-25.2667	66.5667	87.2333	193.2	274.433	289.9	354.567	641	888.933	952.933	1187.77	1220.37	1592.57	1627.43	1673.3	1875.17	1909.53	1976.87	10000	10000	10000	10000	10000	10000	10000	10000	10000	NaN	NaN	NaN	NaN	NaN	NaN	NaN	NaN	NaN	NaN	NaN
	-895.5	-759.133	-724.133	-686.167	-664.9	-295.733	-156.933	-33.3667	-13.8667	207.633	224.1	899.433	1517.07	1931.7	10000	10000	10000	10000	10000	10000	10000	10000	10000	10000	10000	10000	10000	10000	10000	10000	NaN	NaN	NaN	NaN	NaN	NaN	NaN	NaN	NaN	NaN	NaN
	-978.467	-687.333	-671.267	-418.8	-411.267	240.4	262.567	289.8	406.967	516.067	540.2	667.533	1189.4	1265.33	1386.7	1436.97	1472.8	1651.3	10000	10000	10000	10000	10000	10000	10000	10000	10000	10000	10000	10000	10000	10000	10000	NaN	NaN	NaN	NaN	NaN	NaN	NaN	NaN
	-956.9	-859.833	-818.7	-713.6	-666.9	-642.933	-632.7	-620.867	-615.167	-604.567	-482.733	-220.3	-203.667	57.1	63.2667	290.867	971.033	1294.33	1718.53	1786.57	10000	10000	10000	10000	10000	10000	10000	10000	10000	10000	10000	10000	10000	NaN	NaN	NaN	NaN	NaN	NaN	NaN	NaN
	-662.667	-161.667	-79.2	-55	-37.3667	-21.8	222.467	389.533	767.733	953.567	972.033	1310.8	1363.9	1676.47	1695.3	10000	10000	10000	10000	10000	10000	10000	10000	10000	10000	10000	10000	10000	10000	10000	10000	10000	10000	NaN	NaN	NaN	NaN	NaN	NaN	NaN	NaN
	-971.267	-857	-782.067	-669.133	-309.467	-289.833	-278.433	-266.267	-137.8	-92.9667	70.3667	84.4667	90.8	215.133	237.333	260.067	379.5	399.167	410.667	598.3	621.033	798.067	824.667	1022.5	1701.3	1712.27	1798.23	1824.83	10000	10000	10000	10000	10000	NaN	NaN	NaN	NaN	NaN	NaN	NaN	NaN
	-931.267	-886.7	-855.9	-798.1	-717.133	-569.033	-517.633	-473.5	-454.767	-135.567	112.533	210.7	252.467	321.867	341.967	427.567	490.667	525.567	764.3	1218.03	1248.67	1255.1	1302	1320.37	1531.6	1593.7	1742	1760.03	1902.9	1942.27	1975.53	10000	10000	NaN	NaN	NaN	NaN	NaN	NaN	NaN	NaN
	-591.267	-499.5	-333.6	-315.9	-293.067	-212.967	-177.9	-114.933	191.233	207.567	220.433	678.533	713.8	1296.37	1562.7	1596.43	1659.6	1683.93	1698.33	1799.77	1817.53	1945.6	1991.07	10000	10000	10000	10000	10000	10000	10000	10000	10000	10000	NaN	NaN	NaN	NaN	NaN	NaN	NaN	NaN
	-434.9	-304.167	-289.9	-198.1	-178.1	210.667	276.133	972.3	1215.6	1227.6	1241.7	1283.8	1517.57	1795.87	10000	10000	10000	10000	10000	10000	10000	10000	10000	10000	10000	10000	10000	10000	10000	10000	10000	10000	10000	NaN	NaN	NaN	NaN	NaN	NaN	NaN	NaN
	-583.533	-285.567	-243.4	-198.7	-47.9667	-31	231.867	1175.7	1202.7	1207.93	10000	10000	10000	10000	10000	10000	10000	10000	10000	10000	10000	10000	10000	10000	10000	10000	10000	10000	10000	10000	10000	10000	10000	NaN	NaN	NaN	NaN	NaN	NaN	NaN	NaN
	-740.933	-697.933	-691.267	-680	-316.2	-295.467	-283.967	-273.067	-263.633	-29.3333	13.7667	173.7	189.767	386.533	419.967	522.833	556.733	615.067	760	781.367	821.1	850.3	1314.73	1327.97	1344.07	1425.57	1705.23	1720.77	1767.27	1780.57	1884.1	1929.93	1969.63	NaN	NaN	NaN	NaN	NaN	NaN	NaN	NaN
	-801.967	-653.867	-575.833	-555.2	-281.4	-269.6	-258.1	-245.933	-200.067	16.9	70.8667	90.2333	224.967	244.067	376.067	396.033	408.467	411.1	415.833	987.733	1017.1	1683.17	1725.57	10000	10000	10000	10000	10000	10000	10000	10000	10000	10000	NaN	NaN	NaN	NaN	NaN	NaN	NaN	NaN
	-831.6	-812.4	-757.133	-307.2	-277.4	-41.6	214.467	229.833	250.867	267.433	741.467	763.6	800.167	921.067	934.333	1771.17	1919.1	10000	10000	10000	10000	10000	10000	10000	10000	10000	10000	10000	10000	10000	10000	10000	10000	NaN	NaN	NaN	NaN	NaN	NaN	NaN	NaN
	-504.8	-114.7	-92.3	216.133	239.033	481.733	536.967	1001.9	1049.2	1106.3	1294.7	1331.73	1935.73	10000	10000	10000	10000	10000	10000	10000	10000	10000	10000	10000	10000	10000	10000	10000	10000	10000	10000	10000	10000	NaN	NaN	NaN	NaN	NaN	NaN	NaN	NaN
	-891.033	-715.167	-602.633	-322.167	-28.6	95.5333	193.967	315.5	445.767	622.3	799.333	1211.27	1294.4	1354.97	1407.8	1805.03	10000	10000	10000	10000	10000	10000	10000	10000	10000	10000	10000	10000	10000	10000	10000	10000	10000	NaN	NaN	NaN	NaN	NaN	NaN	NaN	NaN
	-795.6	-773.767	-717.3	-702.467	-693.867	-681.667	-617.667	-486.467	-438.5	-414.233	-314.167	-236.733	540.2	579.267	608.367	1111.43	1170.8	1221.87	1232.33	1253.17	1287.87	1291.27	1514.97	10000	10000	10000	10000	10000	10000	10000	10000	10000	10000	NaN	NaN	NaN	NaN	NaN	NaN	NaN	NaN
	-891.4	-616.833	-434.8	-293.567	20.4333	52.3	68.5667	83.4	126.633	310.433	337.733	521.267	573.233	793.667	963.333	1332.6	1705.33	1723.77	1884.5	10000	10000	10000	10000	10000	10000	10000	10000	10000	10000	10000	10000	10000	10000	NaN	NaN	NaN	NaN	NaN	NaN	NaN	NaN
	-705.067	6.7	74.6333	198.867	233.6	252.433	277.833	329.433	377.633	553.267	568.967	593.1	652.2	755.033	856.9	1290.37	1338.83	1352.73	1555.83	1579.63	1714.23	1769.2	10000	10000	10000	10000	10000	10000	10000	NaN	NaN	NaN	NaN	NaN	NaN	NaN	NaN	NaN	NaN	NaN	NaN
	-400.4	-303.5	194.233	206.467	227.033	438.933	512.067	638.133	947.867	1094.47	1107.37	1128.77	1454.13	1543.87	1581	1816.77	1824.13	1894.93	1988.5	10000	10000	10000	10000	10000	10000	10000	10000	10000	10000	NaN	NaN	NaN	NaN	NaN	NaN	NaN	NaN	NaN	NaN	NaN	NaN
	-327.067	-300.267	-198.533	-148.1	-128.5	36.7667	76.6667	215.833	272.933	436	716.233	738.133	757.1	1214.07	1255.63	1266.33	1475.9	1545.87	1649.03	1827.4	1841.73	10000	10000	10000	10000	10000	10000	10000	10000	NaN	NaN	NaN	NaN	NaN	NaN	NaN	NaN	NaN	NaN	NaN	NaN
	-755.3	-193.533	184.6	200.067	398.633	419.067	762.667	1132.13	1160.83	1179.1	1377.03	1414.43	1441.07	1457.2	1470.2	1487.5	1670.33	10000	10000	10000	10000	10000	10000	10000	10000	10000	10000	10000	10000	NaN	NaN	NaN	NaN	NaN	NaN	NaN	NaN	NaN	NaN	NaN	NaN
	-794.467	-689.267	-252.7	-200.7	-155.933	19.6333	209.833	301.767	377.267	439.9	463.667	561.8	1056.7	1290.97	1690.83	1702.97	1717.4	1799.7	10000	10000	10000	10000	10000	10000	10000	10000	10000	10000	10000	NaN	NaN	NaN	NaN	NaN	NaN	NaN	NaN	NaN	NaN	NaN	NaN
	-797.967	-680.533	-608.4	-167.967	-148.167	180.733	184.733	192.633	208.333	215.667	283.9	317.933	330.867	343.8	395.533	505.933	1720.87	1742.8	1770.53	1795.2	1818.2	1836.63	1864.13	10000	10000	10000	10000	10000	10000	NaN	NaN	NaN	NaN	NaN	NaN	NaN	NaN	NaN	NaN	NaN	NaN
	-784.667	-744.8	-626.1	-432.067	174.467	193.267	202.867	296.1	364.233	446.3	710.167	725.033	1021.1	1036.37	1251.5	1260.77	1268.63	1286.47	1299.43	1633.03	1661.83	1690.47	1730.17	1959.9	1965.23	1988.43	10000	10000	10000	NaN	NaN	NaN	NaN	NaN	NaN	NaN	NaN	NaN	NaN	NaN	NaN
	-800.467	-788.933	-765.667	-750.9	170.933	181.367	192.6	203.933	797.3	1019.37	1518	1750.67	1805.8	1838.23	1905.83	1915.47	1917.83	1934.27	10000	10000	10000	10000	10000	10000	10000	10000	10000	10000	10000	NaN	NaN	NaN	NaN	NaN	NaN	NaN	NaN	NaN	NaN	NaN	NaN
	-507.5	-484.933	-448.267	-212.967	196.867	206.933	216.3	217.833	237.8	253.1	358.667	696.9	709.633	723.867	783.3	1026.53	1059.73	1088.73	1121.2	1481.93	1922.4	1935.5	10000	10000	10000	10000	10000	10000	10000	NaN	NaN	NaN	NaN	NaN	NaN	NaN	NaN	NaN	NaN	NaN	NaN
	-998.1	-886.3	-797.6	-639.167	-584.433	-354.1	34.5667	52.6667	69.0333	91.9667	266.333	634.867	654.233	867.6	1017.63	1087.33	1312	1622.5	1720.9	1742.83	1768.7	1816.1	1844.6	10000	10000	10000	10000	10000	10000	NaN	NaN	NaN	NaN	NaN	NaN	NaN	NaN	NaN	NaN	NaN	NaN
	-923.367	-768.433	-716.9	-422.267	-152.633	192.533	203.133	221.4	370.6	385.133	594.767	707.867	740.667	756.733	773.2	848.6	993.4	1008.17	1236.1	1323.47	1638.1	1719.63	1745.33	1780.6	1790.6	1804.4	1814.93	1828.37	1836.8	NaN	NaN	NaN	NaN	NaN	NaN	NaN	NaN	NaN	NaN	NaN	NaN
	-808.567	-408.667	-106.7	63.9333	79.4333	217.967	232.833	376.7	419.533	455.6	517.5	526	719.3	1360.4	1377.43	1426.67	10000	10000	10000	10000	10000	10000	10000	10000	10000	10000	10000	10000	10000	NaN	NaN	NaN	NaN	NaN	NaN	NaN	NaN	NaN	NaN	NaN	NaN
	-769.433	-671.267	-572.933	-525.633	-506.733	-490.067	-348.433	-282.7	240.433	282	679.133	698.633	816.867	1380.87	1407.03	1542	1563.93	1707.33	1736.93	1800.83	1833.97	1892.7	1917.83	10000	10000	10000	10000	10000	10000	NaN	NaN	NaN	NaN	NaN	NaN	NaN	NaN	NaN	NaN	NaN	NaN
	-657.067	-146.5	-84.0333	-68	-23.2333	29.2667	108.633	157.567	204.6	637.967	668.233	723.6	742.967	1176.4	1684.67	1843.4	10000	10000	10000	10000	10000	10000	10000	10000	10000	10000	10000	10000	10000	NaN	NaN	NaN	NaN	NaN	NaN	NaN	NaN	NaN	NaN	NaN	NaN
	-930.6	-891.067	-878.167	-852.033	-714.133	-610.433	-563.3	-544.333	206.8	219.667	303.133	431.333	706.767	724.033	736.433	941.5	1032.73	1124.7	1153.07	1296.93	1358.13	1408.17	1836.77	10000	10000	10000	10000	10000	10000	NaN	NaN	NaN	NaN	NaN	NaN	NaN	NaN	NaN	NaN	NaN	NaN
	-718.6	-670.133	-656.233	-453.133	-429.333	-294.733	-239.767	23.8333	194.233	264.8	617.6	672.433	690.567	937.2	986.767	1191.83	1352.13	1569.83	1662.03	1678.73	10000	10000	10000	10000	10000	10000	10000	10000	NaN	NaN	NaN	NaN	NaN	NaN	NaN	NaN	NaN	NaN	NaN	NaN	NaN
	-656.133	174.433	198.267	305.5	642.167	935.833	1052.07	1149.13	1190.27	1295.37	1342.07	1366.03	1376.27	1388.1	1393.8	1404.4	1526.23	1788.67	1805.3	10000	10000	10000	10000	10000	10000	10000	10000	10000	NaN	NaN	NaN	NaN	NaN	NaN	NaN	NaN	NaN	NaN	NaN	NaN	NaN
	174.9	201.7	303.433	353.867	373.467	538.733	578.633	717.8	774.9	937.967	1218.2	1240.1	1259.07	1716.03	1757.6	1768.3	1977.87	10000	10000	10000	10000	10000	10000	10000	10000	10000	10000	10000	NaN	NaN	NaN	NaN	NaN	NaN	NaN	NaN	NaN	NaN	NaN	NaN	NaN
	-937.9	-878.567	-779.1	-753.767	177.7	197.567	309.167	328.133	340.167	709.9	731.033	753.467	1224.67	1239.1	1261.7	1592.27	10000	10000	10000	10000	10000	10000	10000	10000	10000	10000	10000	10000	NaN	NaN	NaN	NaN	NaN	NaN	NaN	NaN	NaN	NaN	NaN	NaN	NaN
	-945.133	-450.233	-215.967	183.9	196.033	210.467	292.767	796.9	827.6	1700.9	1721.67	1795.17	10000	10000	10000	10000	10000	10000	10000	10000	10000	10000	10000	10000	10000	10000	10000	10000	NaN	NaN	NaN	NaN	NaN	NaN	NaN	NaN	NaN	NaN	NaN	NaN	NaN
	-984.967	-941.067	-257.767	209.5	226.067	270.1	297.533	318.933	331.467	456.367	479.033	708	825.433	897.567	1338	1357.8	1686.7	1690.7	1698.6	1714.3	1721.63	1789.87	1823.9	1836.83	1849.77	1901.5	10000	10000	NaN	NaN	NaN	NaN	NaN	NaN	NaN	NaN	NaN	NaN	NaN	NaN	NaN
	-877.767	-840.767	-809.133	-714.667	-665.467	-569.267	-536.233	-481.967	-429.7	-308.6	-142.467	-98.0667	-36.1	34.5333	103.967	156.4	219.967	245.133	315.533	523.433	734.533	853.2	1208.63	1221.23	1305.67	1859.1	1865.8	1886.03	NaN	NaN	NaN	NaN	NaN	NaN	NaN	NaN	NaN	NaN	NaN	NaN	NaN
	-732.833	-311.633	-226.733	-168.5	14.4333	118.933	131.867	270.1	317.833	372.2	707.3	793	1711.53	1723.07	1746.33	1761.1	10000	10000	10000	10000	10000	10000	10000	10000	10000	10000	10000	10000	NaN	NaN	NaN	NaN	NaN	NaN	NaN	NaN	NaN	NaN	NaN	NaN	NaN
	-556.133	-452.233	-442.233	-434.1	-426.667	120.033	153.6	156.867	165.8	378.033	398.567	526.867	552.267	578.833	736.267	772.733	817.967	1507.3	1648.9	1670.67	1825.43	1882.57	1927	1942.63	1958.83	10000	10000	10000	NaN	NaN	NaN	NaN	NaN	NaN	NaN	NaN	NaN	NaN	NaN	NaN	NaN
	-764.867	-355.867	26.7667	168.633	179.767	202.4	227.933	270.233	319.6	334.2	353.167	835.633	877.467	1291.77	1557.83	1914	1926.4	10000	10000	10000	10000	10000	10000	10000	10000	10000	10000	10000	NaN	NaN	NaN	NaN	NaN	NaN	NaN	NaN	NaN	NaN	NaN	NaN	NaN
	-475.033	-360.867	-300.433	-181.333	192.9	211.567	369.333	423.933	735.233	824.2	1176.6	1197.13	1208.6	1237.47	1705.83	1728.37	1741.3	10000	10000	10000	10000	10000	10000	10000	10000	10000	10000	10000	NaN	NaN	NaN	NaN	NaN	NaN	NaN	NaN	NaN	NaN	NaN	NaN	NaN
	-575.233	-406.533	-387.167	-107.633	-87.0667	-9.86667	227.3	334.133	360.333	398.767	868.867	896.867	911.7	928.7	1565.23	1594.73	1611.6	1799.23	10000	10000	10000	10000	10000	10000	10000	10000	10000	10000	NaN	NaN	NaN	NaN	NaN	NaN	NaN	NaN	NaN	NaN	NaN	NaN	NaN
	-927.9	-507.9	-442.533	-361.133	-236.967	168.6	184.467	283.467	471.3	1090.53	1792.53	1886.83	10000	10000	10000	10000	10000	10000	10000	10000	10000	10000	10000	10000	10000	10000	10000	10000	NaN	NaN	NaN	NaN	NaN	NaN	NaN	NaN	NaN	NaN	NaN	NaN	NaN
	-725.2	-355.433	-352.667	-315.733	-295.667	-229.433	169	185.633	876.9	901.8	912.633	959.4	1338.57	1379.7	10000	10000	10000	10000	10000	10000	10000	10000	10000	10000	10000	10000	10000	10000	NaN	NaN	NaN	NaN	NaN	NaN	NaN	NaN	NaN	NaN	NaN	NaN	NaN
	-789	-771.633	-739.333	-725.367	-393.5	-257.133	-222.133	-184.167	-162.9	206.267	345.067	468.633	488.133	709.633	726.1	1401.43	10000	10000	10000	10000	10000	10000	10000	10000	10000	10000	10000	10000	NaN	NaN	NaN	NaN	NaN	NaN	NaN	NaN	NaN	NaN	NaN	NaN	NaN
	-990.9	-966.767	-839.433	-317.567	-241.633	-120.267	-70	-34.1667	144.333	724.5	873.533	943.167	1008.1	1188.9	1218.2	1234.87	1251.73	10000	10000	10000	10000	10000	10000	10000	10000	NaN	NaN	NaN	NaN	NaN	NaN	NaN	NaN	NaN	NaN	NaN	NaN	NaN	NaN	NaN	NaN
	-980.2	-918.067	-214.033	162.833	180.233	212.5	349.7	426.267	709.433	789.967	868.233	921.4	1041.43	1191.27	1212.47	1305	1332.13	1368.57	1692.7	1722.17	1750.43	1795	1816.33	1831.47	1853.53	NaN	NaN	NaN	NaN	NaN	NaN	NaN	NaN	NaN	NaN	NaN	NaN	NaN	NaN	NaN	NaN
	-834.5	-815.667	-475.6	-462.1	-324.1	-272.933	206.867	286.633	343.6	780.167	947.267	1010.07	1027.13	1182.73	1258.8	1768.43	1882.03	1899.17	10000	10000	10000	10000	10000	10000	10000	NaN	NaN	NaN	NaN	NaN	NaN	NaN	NaN	NaN	NaN	NaN	NaN	NaN	NaN	NaN	NaN
	-68.2	209.767	232.567	418.533	463.4	591.333	614.8	630.833	757.9	895	1155.5	1682	1705.97	10000	10000	10000	10000	10000	10000	10000	10000	10000	10000	10000	10000	NaN	NaN	NaN	NaN	NaN	NaN	NaN	NaN	NaN	NaN	NaN	NaN	NaN	NaN	NaN	NaN
	-790.967	-760.333	-753.9	-707	-688.633	-477.4	-415.3	-267	-248.967	-106.1	-66.7333	-33.4667	14.8667	66.8667	221.467	252	516.8	578.033	770.633	903.6	925.933	1479.67	1490.37	1508.4	1871.53	NaN	NaN	NaN	NaN	NaN	NaN	NaN	NaN	NaN	NaN	NaN	NaN	NaN	NaN	NaN	NaN
	-982.833	-950.3	-292.467	-266.7	-255.733	173.267	193.933	293.867	472.167	486.933	508.767	548.4	759.3	778.467	794.133	1016.27	1047.47	1183.3	1591.43	1896.8	10000	10000	10000	10000	10000	NaN	NaN	NaN	NaN	NaN	NaN	NaN	NaN	NaN	NaN	NaN	NaN	NaN	NaN	NaN	NaN
	-903.8	-888.9	-808.167	-661.7	-641.4	-217.9	197.033	225.433	260.933	517.4	583.633	862.433	1193.5	1205.13	1236.17	1476.73	10000	10000	10000	10000	10000	10000	10000	10000	10000	NaN	NaN	NaN	NaN	NaN	NaN	NaN	NaN	NaN	NaN	NaN	NaN	NaN	NaN	NaN	NaN
	-978.967	-746.3	-633.2	-68.3667	-3.13333	77.2	140.667	154.533	257.6	275.7	391.067	531.833	546.433	1771.03	1800.5	1818.5	1831.53	10000	10000	10000	10000	10000	10000	10000	10000	NaN	NaN	NaN	NaN	NaN	NaN	NaN	NaN	NaN	NaN	NaN	NaN	NaN	NaN	NaN	NaN
	-302.067	-279.133	-160.233	-117.867	38.3667	46.1	66.3667	188.633	242.8	840.633	1328.53	1337.03	1349.8	1763.2	1902.17	1980.13	10000	10000	10000	10000	10000	10000	10000	10000	10000	NaN	NaN	NaN	NaN	NaN	NaN	NaN	NaN	NaN	NaN	NaN	NaN	NaN	NaN	NaN	NaN
	-793.133	-738.8	-496.1	-384.3	-295.6	-137.167	-82.4333	147.9	536.567	554.667	571.033	593.967	768.333	1136.87	1156.23	1369.6	1519.63	1589.33	1814	10000	10000	10000	10000	10000	10000	NaN	NaN	NaN	NaN	NaN	NaN	NaN	NaN	NaN	NaN	NaN	NaN	NaN	NaN	NaN	NaN
	-766.533	-513.233	-478.467	-457.9	-438.8	-310.5	-278.5	-14.4667	81.6333	236.567	288.1	582.733	852.367	1197.53	1208.13	1226.4	1375.6	1390.13	1599.77	1712.87	1745.67	1761.73	1778.2	1853.6	1998.4	NaN	NaN	NaN	NaN	NaN	NaN	NaN	NaN	NaN	NaN	NaN	NaN	NaN	NaN	NaN	NaN
	-638.133	-610.133	-595.3	-578.3	58.2333	87.7333	104.6	292.233	604.7	667.667	729.733	892.333	905.2	1639.73	1725.67	10000	10000	10000	10000	10000	10000	10000	10000	10000	10000	NaN	NaN	NaN	NaN	NaN	NaN	NaN	NaN	NaN	NaN	NaN	NaN	NaN	NaN	NaN	NaN
	-988.333	-348.867	-313.333	-254.367	-235.5	-223	106.067	190.967	329.8	378.333	396.167	737.533	835.7	934.033	981.333	1000.23	1016.9	1158.53	1224.27	1747.4	1788.97	10000	10000	10000	10000	NaN	NaN	NaN	NaN	NaN	NaN	NaN	NaN	NaN	NaN	NaN	NaN	NaN	NaN	NaN	NaN
	-935.7	-813.267	-789.5	-658.267	-364.833	-204.6	355.2	762.833	1192.37	1212.07	1409.3	10000	10000	10000	10000	10000	10000	10000	10000	10000	10000	10000	10000	10000	10000	NaN	NaN	NaN	NaN	NaN	NaN	NaN	NaN	NaN	NaN	NaN	NaN	NaN	NaN	NaN	NaN
	-215.533	-187.233	155.3	181.533	197.233	247.967	269.7	283.567	315.933	596.567	734.233	808.467	1020.1	1198.1	1220.8	1620.57	1895.13	10000	10000	10000	10000	10000	10000	10000	10000	NaN	NaN	NaN	NaN	NaN	NaN	NaN	NaN	NaN	NaN	NaN	NaN	NaN	NaN	NaN	NaN
	-804.933	-241.8	-69.0333	15.1667	264.8	302.967	457.033	490.267	500.9	517.933	545.133	561.567	606.333	619.633	688.7	693.267	810.367	1027.67	1220.67	1237.03	1309.13	1470.87	1721.9	1846.5	1907.03	1920.7	1994.5	10000	10000	10000	NaN	NaN	NaN	NaN	NaN	NaN	NaN	NaN	NaN	NaN	NaN
	-791.433	-723.4	-355.333	168.767	180.967	291.633	312.867	331.767	337.5	420.033	441.367	479.967	960.8	1064.83	1106	10000	10000	10000	10000	10000	10000	10000	10000	10000	10000	10000	10000	10000	10000	10000	NaN	NaN	NaN	NaN	NaN	NaN	NaN	NaN	NaN	NaN	NaN
	-876.433	-471.467	-455.633	-46	54.2333	119.4	152.633	172.8	995.033	1039.77	1067.93	1321.7	1630.4	10000	10000	10000	10000	10000	10000	10000	10000	10000	10000	10000	10000	10000	10000	10000	10000	10000	NaN	NaN	NaN	NaN	NaN	NaN	NaN	NaN	NaN	NaN	NaN
	-330.1	-301.567	-32.2667	118.767	277.333	301.333	988.867	1071.07	1130.4	1229.87	1255.2	10000	10000	10000	10000	10000	10000	10000	10000	10000	10000	10000	10000	10000	10000	10000	10000	10000	10000	10000	NaN	NaN	NaN	NaN	NaN	NaN	NaN	NaN	NaN	NaN	NaN
	-308.1	-287.333	-213.833	107.867	223	248.933	262.733	276.033	723.433	893.833	910	983.6	1131.47	1244.17	1278.47	1292.73	1823.97	1836.8	1854.1	10000	10000	10000	10000	10000	10000	10000	10000	10000	10000	10000	NaN	NaN	NaN	NaN	NaN	NaN	NaN	NaN	NaN	NaN	NaN
	-988.4	-896.8	-852.267	-837.467	-634.867	-543.267	-539.033	-479.367	-341.633	6.56667	158.733	247.8	333.067	341.633	385.8	417.067	544.4	565.567	818.2	1201.07	1225.67	1237.03	1269.67	1296.43	1422.5	1605.43	1769.63	1834	1946.33	1988.97	NaN	NaN	NaN	NaN	NaN	NaN	NaN	NaN	NaN	NaN	NaN
	-961.367	-755.7	-706.6	-688.6	-308.167	-299.633	-280.533	-263.033	-150.133	-115.4	-3.06667	101.167	116.067	196.8	343.267	363.567	787.067	1202	1230.4	1265.9	1522.37	1588.6	1867.4	10000	10000	10000	10000	10000	10000	10000	NaN	NaN	NaN	NaN	NaN	NaN	NaN	NaN	NaN	NaN	NaN
	-292.067	-275.3	-24.7333	-12.6	196.3	300.2	309.9	528	760.667	873.767	1438.6	1503.83	1584.17	1647.63	1661.5	1764.57	1782.67	1898.03	10000	10000	10000	10000	10000	10000	10000	10000	10000	10000	10000	10000	NaN	NaN	NaN	NaN	NaN	NaN	NaN	NaN	NaN	NaN	NaN
	-874.5	-804.867	-731.333	-286.533	-261.7	217.267	579.167	751.2	918.6	939.833	943.233	950.267	964.533	1052.67	1279.33	1667.33	1773.7	10000	10000	10000	10000	10000	10000	10000	10000	10000	10000	10000	10000	10000	NaN	NaN	NaN	NaN	NaN	NaN	NaN	NaN	NaN	NaN	NaN
	-787	-721.5	-458.833	-431.967	-418.567	-371.367	-354	-341.467	196.833	213.333	300.1	927.333	995.433	1011.7	1029.73	1335.37	1423.3	1762.7	10000	10000	10000	10000	10000	10000	10000	10000	10000	10000	10000	10000	NaN	NaN	NaN	NaN	NaN	NaN	NaN	NaN	NaN	NaN	NaN
	-809.2	-779.4	-543.6	-287.533	-272.167	-251.133	-234.567	239.467	261.6	298.167	419.067	432.333	1269.17	1417.1	1991.8	10000	10000	10000	10000	10000	10000	10000	10000	10000	10000	10000	10000	10000	10000	10000	NaN	NaN	NaN	NaN	NaN	NaN	NaN	NaN	NaN	NaN	NaN
	-892.067	-805.1	-737.433	-307.333	-289.6	33.8	51.4	189.933	444.133	580.133	863.367	898.033	1196	1226	1238.33	1549	1857.7	10000	10000	10000	10000	10000	10000	10000	10000	10000	10000	10000	10000	10000	NaN	NaN	NaN	NaN	NaN	NaN	NaN	NaN	NaN	NaN	NaN
	-828.067	-708.733	175.4	248.5	267.967	284.3	355.467	707.1	825.433	983.9	1017.13	1033.67	1140.93	1308.6	1687.07	1698.13	1756.03	1790.3	10000	10000	10000	10000	10000	10000	10000	10000	10000	10000	10000	10000	NaN	NaN	NaN	NaN	NaN	NaN	NaN	NaN	NaN	NaN	NaN
	-932.033	-905.2	-848.833	-222.233	147.533	150.3	187.233	207.3	273.533	671.967	688.6	1379.87	1404.77	1415.6	1462.37	1841.53	1882.67	10000	10000	10000	10000	10000	10000	10000	10000	10000	10000	10000	10000	10000	NaN	NaN	NaN	NaN	NaN	NaN	NaN	NaN	NaN	NaN	NaN
	-669.233	-660.267	-219.567	205.467	238.333	311.7	371.633	395.5	614.267	830.833	1200.6	1213.6	1236.27	1257.83	1623.63	1802.9	1820.17	1910.63	10000	10000	10000	10000	10000	10000	10000	10000	10000	10000	10000	10000	NaN	NaN	NaN	NaN	NaN	NaN	NaN	NaN	NaN	NaN	NaN
	-981.167	-810.767	-740.2	-387.4	-332.567	-314.433	-67.8	-18.2333	186.833	347.133	564.833	657.033	673.733	1029.5	1320.63	1336.7	1589.17	1596.7	10000	10000	10000	10000	10000	10000	10000	10000	10000	10000	10000	10000	10000	NaN	NaN	NaN	NaN	NaN	NaN	NaN	NaN	NaN	NaN
	-829.533	-805.7	-698.467	-361.8	-68.1333	48.1	145.167	186.3	291.4	338.1	362.067	372.3	384.133	389.833	400.433	522.267	784.7	801.333	1062.1	1068.27	1295.87	1976.03	10000	10000	10000	10000	10000	10000	10000	10000	10000	NaN	NaN	NaN	NaN	NaN	NaN	NaN	NaN	NaN	NaN
	-739.233	-553.4	-534.933	-196.167	-143.067	169.5	188.333	528.4	541.9	679.9	731.067	1210.87	1290.63	1347.6	1784.17	1951.27	10000	10000	10000	10000	10000	10000	10000	10000	10000	10000	10000	10000	10000	10000	10000	NaN	NaN	NaN	NaN	NaN	NaN	NaN	NaN	NaN	NaN
	-876.833	-848.133	-829.867	-631.933	-594.533	-567.9	-551.767	-538.767	-521.467	-338.633	612.067	657.8	1059.5	1076.5	1134.1	1910.83	1943.17	1960.13	1976.37	10000	10000	10000	10000	10000	10000	10000	10000	10000	10000	10000	10000	NaN	NaN	NaN	NaN	NaN	NaN	NaN	NaN	NaN	NaN
	-937.633	-925.4	-812.4	-800.8	-695.2	-674.467	-489.033	-307.667	-288.033	-271.033	126.367	196.033	214.3	266.833	575.7	620.267	651.067	708.867	789.833	937.933	989.333	1033.47	1052.2	1371.4	1619.5	1717.67	1759.43	1828.83	1848.93	1934.53	1997.63	NaN	NaN	NaN	NaN	NaN	NaN	NaN	NaN	NaN	NaN
	-926.133	-430.233	-416.733	-26.3667	184.5	201.8	509.2	577.3	663.2	684.233	867.567	1033.97	1176.3	1933.5	1946.9	1994.23	10000	10000	10000	10000	10000	10000	10000	10000	10000	10000	10000	10000	10000	10000	10000	NaN	NaN	NaN	NaN	NaN	NaN	NaN	NaN	NaN	NaN
	-987.767	-948.867	-730.7	-663.8	9.6	187.633	198.867	221.733	256.767	347.267	360.467	852.033	1200.63	1292.07	1312.67	1335.2	1840.43	1910.13	10000	10000	10000	10000	10000	10000	10000	10000	10000	10000	10000	10000	10000	NaN	NaN	NaN	NaN	NaN	NaN	NaN	NaN	NaN	NaN
	-815.967	-791.133	-763.567	-650	209.8	229.967	306.067	565.067	587.5	680.3	1276.13	1697.33	1782.23	1840.47	10000	10000	10000	10000	10000	10000	10000	10000	10000	10000	10000	10000	10000	10000	10000	10000	10000	NaN	NaN	NaN	NaN	NaN	NaN	NaN	NaN	NaN	NaN
	-985	-971.3	-144.067	-122.833	172.333	189.7	445.2	697.633	710.633	725.967	808.6	1012.43	1697.9	1993.33	10000	10000	10000	10000	10000	10000	10000	10000	10000	10000	10000	10000	10000	10000	10000	10000	10000	NaN	NaN	NaN	NaN	NaN	NaN	NaN	NaN	NaN	NaN
	-874.333	-306.5	-277.133	211.867	266.2	508.9	620.7	709.4	867.833	922.567	1152.9	1541.57	1559.67	1576.03	1598.97	1773.33	10000	10000	10000	10000	10000	10000	10000	10000	10000	10000	10000	10000	10000	10000	10000	NaN	NaN	NaN	NaN	NaN	NaN	NaN	NaN	NaN	NaN
	-772.867	-685.5	-370.867	-289.333	-263.633	-228.367	-218.367	-204.567	-194.033	-180.6	-172.167	228.4	247.233	415	535.033	698.367	1199	1300.7	1356.77	1387	1417.1	1427.1	1505.63	1603.17	1672.87	10000	10000	10000	10000	10000	10000	NaN	NaN	NaN	NaN	NaN	NaN	NaN	NaN	NaN	NaN
	-893.767	-873.6	-834	-831.533	-287.167	-189.6	48.9667	236.5	270.167	558.167	588.933	601.567	614.733	621.133	868.3	969.633	1122.27	1340.33	1370.7	1718.67	10000	10000	10000	10000	10000	10000	10000	10000	10000	10000	10000	NaN	NaN	NaN	NaN	NaN	NaN	NaN	NaN	NaN	NaN
	-749.767	-681.567	-479.8	-407.533	-390.267	-27.5333	186.033	404.467	666.367	685.467	696.6	898.8	948.367	981.067	1081.07	1501.07	1566.43	1647.83	1772	10000	10000	10000	10000	10000	10000	10000	10000	10000	10000	10000	10000	NaN	NaN	NaN	NaN	NaN	NaN	NaN	NaN	NaN	NaN
	-935.533	-913.367	-890.933	-398.2	-373.833	-289.067	-272.267	-235.133	-62	-36.9	-10.1333	251.7	286.333	308.467	324.367	332.567	428.033	479.533	563.6	697.4	738.333	767.9	1219.43	1240.57	1357.93	1673.3	1716.67	1822.53	1850.07	1904.97	1929.87	NaN	NaN	NaN	NaN	NaN	NaN	NaN	NaN	NaN	NaN
	-988.867	-810.867	-788.167	-388.4	-113.833	68.2	209.433	523.433	555.3	571.567	586.4	629.633	813.433	840.733	1024.27	1076.23	1296.67	1466.33	1835.6	10000	10000	10000	10000	10000	10000	10000	10000	10000	10000	10000	10000	NaN	NaN	NaN	NaN	NaN	NaN	NaN	NaN	NaN	NaN
	-967.8	-954.967	-906.033	-899	-775.867	-589.567	75.5333	93.1333	201.333	441	1181.6	1201.9	1246.5	1640.7	1726.43	10000	10000	10000	10000	10000	10000	10000	10000	10000	10000	10000	10000	10000	10000	10000	10000	10000	10000	NaN	NaN	NaN	NaN	NaN	NaN	NaN	NaN
	-863.8	-570.133	-453.9	-356.833	-315.7	-210.6	-163.9	-139.933	-129.7	-117.867	-112.167	-101.567	20.2667	282.7	299.333	560.1	566.267	793.867	1474.03	1797.33	10000	10000	10000	10000	10000	10000	10000	10000	10000	10000	10000	10000	10000	NaN	NaN	NaN	NaN	NaN	NaN	NaN	NaN
	-968.233	-928.333	-789.167	-732.067	-569	-288.767	-266.867	-247.9	209.067	250.633	261.333	470.9	540.867	644.033	822.4	836.733	1111.13	1196.37	1214.03	1236.23	1257.37	1271.3	1601.13	1711.53	1749.47	1871.07	10000	10000	10000	10000	10000	10000	10000	NaN	NaN	NaN	NaN	NaN	NaN	NaN	NaN
	-657.233	-605.167	157.767	373.267	1176.9	1205.43	1474.73	1625.77	1784.33	1808.33	10000	10000	10000	10000	10000	10000	10000	10000	10000	10000	10000	10000	10000	10000	10000	10000	10000	10000	10000	10000	10000	10000	10000	NaN	NaN	NaN	NaN	NaN	NaN	NaN	NaN
	-810.1	-789.333	-715.833	-394.133	-279	-253.067	-239.267	-225.967	221.433	391.833	408	481.6	629.467	742.167	776.467	790.733	1321.97	1334.8	1352.1	1702.37	1771.9	1969.53	10000	10000	10000	10000	10000	10000	10000	10000	10000	10000	10000	NaN	NaN	NaN	NaN	NaN	NaN	NaN	NaN
	-586.733	-89.2667	2.5	168.4	186.1	208.933	289.033	324.1	387.067	693.233	709.567	722.433	1180.53	1215.8	1798.37	10000	10000	10000	10000	10000	10000	10000	10000	10000	10000	10000	10000	10000	10000	10000	10000	10000	10000	NaN	NaN	NaN	NaN	NaN	NaN	NaN	NaN
	-795.767	-780.9	-484.833	-469.567	-254.433	-245.167	-237.3	-219.467	-206.5	127.1	155.9	184.533	224.233	453.967	459.3	482.5	1039.4	1246.17	1256.63	1328.8	1453.57	1470.8	1593.67	10000	10000	10000	10000	10000	10000	10000	10000	10000	10000	NaN	NaN	NaN	NaN	NaN	NaN	NaN	NaN
	-644.5	-607.833	-311.2	-290	-178.1	98.6333	125.633	140.867	157.2	169.067	180.3	193.067	206.9	230.467	327.8	828.9	1307.1	1327.7	1639.17	10000	10000	10000	10000	10000	10000	10000	10000	10000	10000	10000	10000	10000	10000	NaN	NaN	NaN	NaN	NaN	NaN	NaN	NaN
	-645.667	199.933	222.867	341.767	384.133	540.367	548.1	568.367	690.633	744.8	1342.63	1830.53	1839.03	1851.8	10000	10000	10000	10000	10000	10000	10000	10000	10000	10000	10000	10000	10000	10000	10000	10000	10000	10000	10000	NaN	NaN	NaN	NaN	NaN	NaN	NaN	NaN
	-718.4	-153.5	203.033	351.133	429.167	449.8	723.6	735.4	746.9	759.067	804.933	1021.9	1075.87	1095.23	1229.97	1249.07	1381.07	1401.03	1413.47	1416.1	1420.83	1992.73	10000	10000	10000	10000	10000	10000	10000	10000	10000	10000	10000	NaN	NaN	NaN	NaN	NaN	NaN	NaN	NaN
	-812.067	-793.4	-635.633	-581.033	-269.733	-180.767	171.633	192.167	203.633	232.5	700.867	723.4	736.333	1210.5	1424.2	1515.37	1533.2	1565.67	1600.43	1709	1986.37	10000	10000	10000	10000	10000	10000	10000	10000	10000	10000	10000	10000	NaN	NaN	NaN	NaN	NaN	NaN	NaN	NaN
	-947.833	-917.067	-904.433	-891.267	-884.867	-637.7	-536.367	-383.733	-165.667	-135.3	212.667	520.2	782.7	872.367	1008.8	1030.8	1098.8	1619.87	1706.83	1774.5	10000	10000	10000	10000	10000	10000	10000	10000	10000	10000	10000	10000	10000	NaN	NaN	NaN	NaN	NaN	NaN	NaN	NaN
	-326.6	-253.5	-234.033	-217.7	-146.533	205.1	323.433	481.9	515.133	531.667	638.933	806.6	1185.07	1196.13	1254.03	1288.3	1827.7	1897.87	10000	10000	10000	10000	10000	10000	10000	10000	10000	10000	10000	10000	10000	10000	10000	NaN	NaN	NaN	NaN	NaN	NaN	NaN	NaN
	-937.4	-916.733	-810.767	-729.533	-714.067	-649.4	-362.967	-115.033	-51.0333	183.8	216.4	588.6	623.467	669.333	871.2	905.567	972.9	1102.63	1409.17	1507.03	1568.27	1801.4	1829.8	1873.1	1886.73	10000	10000	10000	10000	10000	10000	10000	10000	NaN	NaN	NaN	NaN	NaN	NaN	NaN	NaN
	-767.967	-271.867	-239.5	-221	-197.9	-179.967	-137.233	-41.8	-20.8	14.1667	66.5	87.1667	144.967	269.967	331.867	379.233	408.067	492.4	507.633	664.967	772.233	794.667	861.733	1234.9	1251.07	1277.73	1284.93	1311.53	1338.03	1763.93	1774.6	1785.77	1795	NaN	NaN	NaN	NaN	NaN	NaN	NaN	NaN
	-860.667	-280.5	-131.467	-61.8333	3.1	183.9	213.2	229.867	246.733	10000	10000	10000	10000	10000	10000	10000	10000	10000	10000	10000	10000	10000	10000	10000	10000	10000	NaN	NaN	NaN	NaN	NaN	NaN	NaN	NaN	NaN	NaN	NaN	NaN	NaN	NaN	NaN
	-728.333	-635.967	-614.267	-593.333	-203.567	186.1	232.133	1340.13	1400.5	1420.33	10000	10000	10000	10000	10000	10000	10000	10000	10000	10000	10000	10000	10000	10000	10000	10000	NaN	NaN	NaN	NaN	NaN	NaN	NaN	NaN	NaN	NaN	NaN	NaN	NaN	NaN	NaN
	-819.967	-801.4	-774.5	-638.033	186.833	206.267	297.133	625.2	743.967	963	1224.4	1406.33	10000	10000	10000	10000	10000	10000	10000	10000	10000	10000	10000	10000	10000	10000	NaN	NaN	NaN	NaN	NaN	NaN	NaN	NaN	NaN	NaN	NaN	NaN	NaN	NaN	NaN
	-885.2	-726.633	-702.633	-15.1	67.1	126.433	225.9	251.233	1182.7	1202.57	1314.17	1333.13	1345.17	1714.9	1736.03	1758.47	10000	10000	10000	10000	10000	10000	10000	10000	10000	10000	NaN	NaN	NaN	NaN	NaN	NaN	NaN	NaN	NaN	NaN	NaN	NaN	NaN	NaN	NaN
	-820.633	-802.833	-761.267	-621.933	-492.733	-479.233	190.2	205.367	269.2	536.733	570	742.7	791.467	1337.33	1363.23	1374.37	1403.93	10000	10000	10000	10000	10000	10000	10000	10000	10000	NaN	NaN	NaN	NaN	NaN	NaN	NaN	NaN	NaN	NaN	NaN	NaN	NaN	NaN	NaN
[truncated: 2,457 more rows]
[truncated: 553 more columns]

## Sheet: Figure3
Fig. 3A
[truncated: 35 more rows]
[truncated: 554 more columns]

## Sheet: Figure4
Figure 4A
2x2 matrix for F vs P decoding (%)	89.3	10.7
	6.7	93.3
Figure 4B
2x2 matrix, FF vs UF decoding (%)	72	28
	32.4	67.6
Figure 4C
2x2 matrix, FP vs UP decoding (%)	59.1	40.9
	51.1	48.9
Figure 4D
[truncated: 81 more rows]
[truncated: 11 more columns]

## Sheet: FigureS2
Luminance
[truncated: 41 more rows]

## Sheet: FigureS3
P1
[truncated: 14 more rows]

## Sheet: FigureS4
A)
[truncated: 28 more rows]
[truncated: 18 more columns]

## Sheet: FigureS5
Recorded Units
[truncated: 17 more rows]

[truncated: 6 more sheets: FigureS6, FigureS7, FigureS8, FigureS9, FigureS10, FigureS11]
